# Supplementary material for: Translational Analysis of Moderate to Severe Asthma GWAS Signals Into Candidate Causal Genes and Their Functional, Tissue-Dependent and Disease-Related Associations
Source: Front Allergy. 2021 Oct 18;2:738741. doi: 10.3389/falgy.2021.738741 (PMC8974692; doi:10.3389/falgy.2021.738741)
Supplement: Supplementary file 2 [file Table_2.XLSX]

## Sheet: CD274
Rank	NCT Number	Title	Acronym	Status	Study Results	Conditions	Interventions	Outcome Measures	Sponsor/Collaborators	Gender	Age	Phases	Enrollment	Funded Bys	Study Type	Study Designs	Other IDs	Start Date	Primary Completion Date	Completion Date	First Posted	Results First Posted	Last Update Posted	Locations	Study Documents	URL
307	NCT04866810	The Effect of Diet and Exercise on ImmuNotherapy and the Microbiome (EDEN)		Not yet recruiting	No Results Available	Melanoma	Behavioral: Diet and exercise prescription|Behavioral: Standard recommendations	feasibility of conducting a decentralized clinical trial involving diet and exercise prescriptions with stool sample collections in patients receiving anti-PD1/PDL1 monotherapy|Progression Free Survival (PFS)|Quality of Life (QOL)|Objective Response Rate (ORR)	National Cancer Institute (NCI)|National Institutes of Health Clinical Center (CC)	All	18 Years and older Â (Adult, Older Adult)	Not Applicable	80	NIH	Interventional	Allocation: Randomized|Intervention Model: Parallel Assignment|Masking: None (Open Label)|Primary Purpose: Other	10000251|000251-C	June 21, 2021	October 31, 2021	October 31, 2024	April 30, 2021		June 16, 2021	National Institutes of Health Clinical Center, Bethesda, Maryland, United States		https://ClinicalTrials.gov/show/NCT04866810
1796	NCT03352245	Feasibility of an Activity Regimen in Patients With Advanced Stage Lung Cancer		Completed	Has Results	Lung Neoplasm Malignant	Behavioral: Prescribed Activity	Overall Step Count|Number of Weeks Participants Adhered to Step Count Recommendations|Dyspnea|Depression|Change in Quality of Life: Global Health Status|Change in Quality of Life: Physical Functioning|Change in Quality of Life: Role Functioning|Change in Quality of Life: Emotional Functioning|Change in Quality of Life: Fatigue|Change in Quality of Life: Cognitive Functioning|Change in Quality of …	Yale University|Medical University of South Carolina|VA Connecticut Healthcare System|National Cancer Institute (NCI)	All	21 Years and older Â (Adult, Older Adult)	Not Applicable	40	Other|U.S. Fed|NIH	Interventional	Allocation: Randomized|Intervention Model: Parallel Assignment|Masking: None (Open Label)|Primary Purpose: Treatment	2000022225|1P50CA196530-01	November 26, 2018	May 24, 2020	May 24, 2020	November 24, 2017	May 21, 2021	May 21, 2021	Yale University, New Haven, Connecticut, United States	Study Protocol and Statistical Analysis Plan, https://ClinicalTrials.gov/ProvidedDocs/45/NCT03352245/Prot_SAP_000.pdf	https://ClinicalTrials.gov/show/NCT03352245
1929	NCT02915432	The Study to Evaluate Toripalimab (JS001) in Patients With Advanced GC, ESCC, NPC, HNSCC		Active, not recruiting	No Results Available	Gastric Adenocarcinoma|Esophageal Squamous Cell Carcinoma|Nasopharyngeal Carcinoma|Head and Neck Squamous Cell Carcinoma	Biological: 3 mg/kg anti-PD-1 mAb JS001 Q2W|Biological: 360 mg anti-PD-1 mAb JS001 Q3W|Biological: 240mg anti-PD-1 mAb JS001 Q3W	Objective response rate (ORR) evaluated based on Response Evaluation Criteria in Solid Tumors (RECIST 1.1)|Duration of response (DOR)|Disease control rate (DCR)|Progression free survival (PFS)|Overall survival (OS)|afety: incidence and severity of adverse events, and clinically significant laboratory abnormalities|The frequencies of positive and negative anti-drug antibody (ADA) test compared wit…	Shanghai Junshi Bioscience Co., Ltd.	All	18 Years to 75 Years Â (Adult, Older Adult)	Phase 1|Phase 2	403	Other	Interventional	Allocation: Non-Randomized|Intervention Model: Factorial Assignment|Masking: None (Open Label)|Primary Purpose: Treatment	JS001-Ib-CRP-1.0	2016-12-01	September 30, 2019	October 31, 2021	September 27, 2016		October 23, 2019	Beijing Cancer Hospital, Beijing, Beijing, China|The General Hospital of the People's Liberation Army (PLAGH), Beijing, Beijing, China|Fujian Medical University Union Hospital, Fuzhou, Fujian, China|Sun Yat-sen University Cancer center, Guangzhou, Guangdong, China|Southern Medical University Nanfang Hospital, Guangzhou, Guangdong, China|Cancer Hospital of Shantou University Medical College, Shant…		https://ClinicalTrials.gov/show/NCT02915432
808	NCT02879760	Oncolytic MG1-MAGEA3 With Ad-MAGEA3 Vaccine in Combination With Pembrolizumab for Non-Small Cell Lung Cancer Patients		Completed	No Results Available	Non-Small Cell Lung Cancer	Biological: Ad-MAGEA3|Biological: MG1-MAGEA3|Biological: Pembrolizumab	Phase 1 - Toxicity as measured by adverse events|Phase 2 - Objective tumour response rate (ORR) based on RECIST v1.1	Turnstone Biologics, Corp.	All	18 Years and older Â (Adult, Older Adult)	Phase 1|Phase 2	16	Industry	Interventional	Allocation: N/A|Intervention Model: Single Group Assignment|Masking: None (Open Label)|Primary Purpose: Treatment	Ad/MG1-MAGEA3-001 (Sandpiper)	March 8, 2017	February 15, 2020	May 24, 2020	August 26, 2016		October 6, 2020	Tom Baker Cancer Centre, Calgary, Alberta, Canada|Moncton Hospital, Moncton, New Brunswick, Canada|Juravinski Cancer Centre, Hamilton, Ontario, Canada|Kingston General Hospital, Kingston, Ontario, Canada|Ottawa Hospital Research Institute, Ottawa, Ontario, Canada|University Health Network, Toronto, Ontario, Canada		https://ClinicalTrials.gov/show/NCT02879760
232	NCT03411473	Study of AGEN1884 With Pembrolizumab in 1L NSCLC		Terminated	No Results Available	NSCLC Stage IV	Biological: AGEN1884 in combination with pembrolizumab	Occurrence of DLTs in subjects in the Safety Run-in Phase of the trial|Frequency, severity, and duration of treatment-emergent AEs (TEAEs)|Frequency, severity, and duration of treatment-related AEs|Confirmed BOR per RECIST 1.1|Duration of response per RECIST 1.1|PFS time|OS time|Unconfirmed response at 12 weeks from first dose per RECIST 1.1|Pharmacokinetic profile of AGEN1884 and pembrolizumab|I…	Agenus Inc.	All	18 Years and older Â (Adult, Older Adult)	Phase 2	2	Industry	Interventional	Allocation: N/A|Intervention Model: Single Group Assignment|Masking: None (Open Label)|Primary Purpose: Treatment	C-500-03	October 4, 2017	May 1, 2018	March 1, 2019	January 26, 2018		June 2, 2020	Mater Research, Brisbane, Australia|Scientia Clinical Research, Sydney, Australia|John Flynn Private Hospital, Tugun, Australia|Sydney Adventist, Wahroonga, Australia|Auckland City Hospital, Auckland, New Zealand		https://ClinicalTrials.gov/show/NCT03411473
606	NCT04172454	Safety and Efficacy of AK104, a PD-1/CTLA-4 Bispecific Antibody, in Selected Advanced Solid Tumors		Not yet recruiting	No Results Available	Advaced Solid Tumors|Melanoma	Biological: AK104	Anti-tumor activity of AK104 using objective response rate (ORR) based on RECIST v1.1 as assessed by the investigator|Number of subjects experiencing adverse events (AEs)|Disease control rate (DCR)|Progression-free survival (PFS)|Overall survival (OS)|Duration of response (DoR)|Minimum observed concentration (Cmin) of AK104 at steady state|Number of subjects who develop detectable anti-drug antib…	Akeso|Akeso Pharmaceuticals, Inc.	All	18 Years to 75 Years Â (Adult, Older Adult)	Phase 1|Phase 2	120	Industry|Other	Interventional	Allocation: N/A|Intervention Model: Single Group Assignment|Masking: None (Open Label)|Primary Purpose: Treatment	AK104-202	December 1, 2019	November 1, 2021	June 1, 2022	November 21, 2019		November 21, 2019	Sun Yat-Sen University Cancer Center, Guangzhou, Guangdong, China		https://ClinicalTrials.gov/show/NCT04172454
1522	NCT04868708	A Study of AK104ï¼ˆ an Anti-PD-1 and Anti-CTLA-4 Bispecific Antibody) in Recurrent or Metastatic Cervical Cancer		Not yet recruiting	No Results Available	Recurrent or Metastatic Cervical Cancer	Biological: AK104|Biological: Bevacizumab|Drug: Paclitaxel|Drug: Cisplatin or Carboplatin	AE|Objective response rate (ORR)|Duration of response (DoR)|Disease control rate (DCR)|Progression-free survival (PFS)|Overall survival (OS)|Minimum observed concentration (Cmin) of AK104 at steady state|Number of subjects who develop detectable anti-drug antibodies (ADAs)|Expression of PD-L1 in tumor tissue samples	Akeso	Female	18 Years to 75 Years Â (Adult, Older Adult)	Phase 2	60	Industry	Interventional	Allocation: Non-Randomized|Intervention Model: Sequential Assignment|Masking: None (Open Label)|Primary Purpose: Treatment	AK104-210	2021-04-01	2022-04-01	2022-12-01	May 3, 2021		May 3, 2021	Hunan Cancer Hospital, Changsha, Hunan, China|Zhejiang Cancer Hospital, Hangzhou, Zhejiang, China		https://ClinicalTrials.gov/show/NCT04868708
850	NCT03866967	A Study of Anti-PD-1 AK105 in Patients With Metastatic Nasopharyngeal Carcinoma		Unknown status	No Results Available	Nasopharyngeal Carcinoma	Biological: AK105	Objective response rate (ORR) in the full analysis set (FAS) population|ORR in the PD-L1 positive population|Progression-free survival (PFS)|Disease control rate (DCR)|Duration of response (DoR)|Overall survival (OS)|Incidence and severity of treatment-emergent adverse events (TEAEs)|Observed concentrations of AK105|Number of subjects who develop detectable anti-drug antibodies (ADAs)	Akeso|Akeso Tiancheng, Inc	All	18 Years to 70 Years Â (Adult, Older Adult)	Phase 2	153	Industry|Other	Interventional	Allocation: N/A|Intervention Model: Single Group Assignment|Masking: None (Open Label)|Primary Purpose: Treatment	AK105-202	March 1, 2019	June 15, 2020	December 15, 2020	March 7, 2019		March 7, 2019	Beijing Cancer Hospital, Beijing, Beijing, China|FuDan University Shanghai Cancer Center, Shanghai, Shanghai, China		https://ClinicalTrials.gov/show/NCT03866967
721	NCT03866980	A Study of Anti-PD-1 AK105 in Patients With Metastatic Nonsquamous Non-small Cell Lung Cancer		Recruiting	No Results Available	Lung Cancer Non-small Cell Stage IV	Biological: AK105|Drug: carboplatin|Drug: pemetrexed|Drug: placebo	Progression-free survival (PFS) in intent-to-treat (ITT) population, assessed by Independent Radiologist Review Committee(IRRC) in accordance with RECIST v1.1|PFS in PD-L1-selected population, assessed by IRRC in accordance with RECIST v1.1|Overall survival (OS) in ITT population|Overall survival (OS) in PD-L1-selected population|PFS assessed by the investigator in accordance with RECIST v1.1|Obj…	Akeso|Akeso Tiancheng, Inc	All	18 Years to 75 Years Â (Adult, Older Adult)	Phase 3	360	Industry|Other	Interventional	Allocation: Randomized|Intervention Model: Parallel Assignment|Masking: Quadruple (Participant, Care Provider, Investigator, Outcomes Assessor)|Primary Purpose: Treatment	AK105-301	November 27, 2018	November 30, 2020	November 30, 2021	March 7, 2019		March 7, 2019	Chinese PLA General Hospital, Beijing, Beijing, China|Shanghai Chest Hospital, Shanghai, Shanghai, China		https://ClinicalTrials.gov/show/NCT03866980
720	NCT03866993	A Study of Anti-PD-1 AK105 in Patients With Metastatic Squamous Non-small Cell Lung Cancer		Recruiting	No Results Available	Lung Cancer Non-small Cell Stage IV|Squamous Cell Lung Cancer	Biological: AK105|Drug: Paclitaxel|Drug: Carboplatin|Drug: Placebo	Progression-free survival (PFS) in intent-to-treat (ITT) population, assessed by Independent Radiologist Review Committee(IRRC) in accordance with RECIST v1.1|PFS in PD-L1-selected population, assessed by IRRC in accordance with RECIST v1.1|Overall survival (OS) in ITT population|Overall survival (OS) in PD-L1-selected population|PFS assessed by the investigator in accordance with RECIST v1.1|Obj…	Akeso|Akeso Tiancheng, Inc	All	18 Years to 75 Years Â (Adult, Older Adult)	Phase 3	338	Industry|Other	Interventional	Allocation: Randomized|Intervention Model: Parallel Assignment|Masking: Quadruple (Participant, Care Provider, Investigator, Outcomes Assessor)|Primary Purpose: Treatment	AK105-302	December 20, 2018	December 31, 2020	December 31, 2021	March 7, 2019		March 7, 2019	Shanghai Chest Hospital, Shanghai, Shanghai, China|Chinese PLA General Hospital, Beijing, China		https://ClinicalTrials.gov/show/NCT03866993
1561	NCT02620865	Bispecific Antibody Armed Activated T-cells With Aldesleukin and Sargramostim in Treating Patients With Locally Advanced or Metastatic Pancreatic Cancer		Active, not recruiting	No Results Available	Metastatic Pancreatic Adenocarcinoma|Recurrent Pancreatic Carcinoma|Stage III Pancreatic Cancer|Stage IV Pancreatic Cancer	Biological: Aldesleukin|Biological: Antibody Therapy|Drug: Fluorouracil|Drug: Gemcitabine Hydrochloride|Drug: Irinotecan Hydrochloride|Other: Laboratory Biomarker Analysis|Drug: Leucovorin Calcium|Drug: Oxaliplatin|Drug: Paclitaxel Albumin-Stabilized Nanoparticle Formulation|Biological: Sargramostim	Overall survival (OS)|Biomarker analysis (including CD3, CD4, CD8, PD1, PDL1, monocytes, MDSC, IFN-gamma, IL-10, and TILs) assessed using immunohistochemistry|Incidence of toxicity CTCAE version 4.0|Progression free survival (PFS)|Quantitative immune response|TTP	Barbara Ann Karmanos Cancer Institute|National Cancer Institute (NCI)	All	18 Years and older Â (Adult, Older Adult)	Phase 1|Phase 2	2	Other|NIH	Interventional	Allocation: N/A|Intervention Model: Single Group Assignment|Masking: None (Open Label)|Primary Purpose: Treatment	2015-100|NCI-2015-01942|1510014428|P30CA022453	2015-12-01	2021-12-01	2021-12-01	December 3, 2015		March 1, 2021	Wayne State University/Karmanos Cancer Institute, Detroit, Michigan, United States		https://ClinicalTrials.gov/show/NCT02620865
1918	NCT03260504	Aldesleukin and Pembrolizumab in Treating Patients With Advanced or Metastatic Kidney Cancer		Recruiting	No Results Available	Clear Cell Renal Cell Carcinoma|Stage III Renal Cell Cancer|Stage IV Renal Cell Cancer	Biological: Aldesleukin|Biological: Pembrolizumab	Incidence of adverse events|Anti-tumor activity|Overall response rate (ORR)|Disease control rate (DCR)|Progression free survival (PFS)|Change in performance status	University of Washington|National Cancer Institute (NCI)|Merck Sharp & Dohme Corp.|Prometheus Laboratories	All	18 Years and older Â (Adult, Older Adult)	Phase 1	24	Other|NIH|Industry	Interventional	Allocation: N/A|Intervention Model: Single Group Assignment|Masking: None (Open Label)|Primary Purpose: Treatment	9611|NCI-2017-01416|RG1717068|P30CA015704	August 28, 2018	December 17, 2022	December 17, 2023	August 24, 2017		December 22, 2020	Fred Hutch/University of Washington Cancer Consortium, Seattle, Washington, United States		https://ClinicalTrials.gov/show/NCT03260504
1603	NCT03861793	A Dose Escalation and Cohort Expansion Study of Subcutaneously-Administered Cytokine ALKS 4230 (Nemvaleukin Alfa) as a Single Agent and in Combination With Anti-PD-1 Antibody (Pembrolizumab) in Subjects With Select Advanced or Metastatic Solid Tumors (ARTISTRY-2)		Recruiting	No Results Available	Advanced Solid Tumors	Biological: ALKS 4230|Biological: Pembrolizumab	Incidence of Adverse Events (AEs), and identify the RP2D of ALKS 4230 in Part A|Number of subjects experiencing AEs that are both serious and drug-related in Part B|Clinical Activity of combination treatment with ALKS 4230 and pembrolizumab in each Part B tumor type.|Proportion of subjects with objective evidence of Complete Response (CR)/immune CR (iCR)|Proportion of subjects with objective evid…	Alkermes, Inc.	All	18 Years and older Â (Adult, Older Adult)	Phase 1|Phase 2	185	Industry	Interventional	Allocation: Non-Randomized|Intervention Model: Parallel Assignment|Masking: None (Open Label)|Primary Purpose: Treatment	ALKS 4230-001	February 26, 2019	2021-12-01	2022-12-01	March 4, 2019		May 28, 2021	Alkermes Investigational Site, Los Angeles, California, United States|Alkermes Investigational Site, Los Angeles, California, United States|Alkermes Investigational Site, Washington, District of Columbia, United States|Alkermes Investigational Site, Atlanta, Georgia, United States|Alkermes Investigational Site, Chicago, Illinois, United States|Alkermes Investigational Site, Bethesda, Maryland, Un…		https://ClinicalTrials.gov/show/NCT03861793
385	NCT04093323	Polarized Dendritic Cell (aDC1) Vaccine, Interferon Alpha-2, Rintatolimod, and Celecoxib for the Treatment of HLA-A2+ Refractory Melanoma		Not yet recruiting	No Results Available	HLA-A2 Positive Cells Present|Refractory Melanoma	Biological: Alpha-type-1 Polarized Dendritic Cells|Drug: Celecoxib|Drug: PD-1 Ligand Inhibitor|Drug: PD1 Inhibitor|Biological: Recombinant Interferon Alfa-2b|Drug: Rintatolimod	Objective response rate (ORR)|ORR|Durable objective response rate (>= 6 months)	Roswell Park Cancer Institute|National Cancer Institute (NCI)	All	18 Years and older Â (Adult, Older Adult)	Phase 2	24	Other|NIH	Interventional	Allocation: N/A|Intervention Model: Single Group Assignment|Masking: None (Open Label)|Primary Purpose: Treatment	I 82419|NCI-2019-05911|P01CA234212	June 15, 2021	February 1, 2024	July 1, 2024	September 18, 2019		June 4, 2021	Roswell Park Cancer Institute, Buffalo, New York, United States		https://ClinicalTrials.gov/show/NCT04093323
1783	NCT03329248	QUILT-3.060: NANT Pancreatic Cancer Vaccine: Molecularly Informed Integrated Immunotherapy in Subjects With Pancreatic Cancer Who Have Progressed on or After Standard-of-care Therapy		Active, not recruiting	No Results Available	Pancreatic Cancer	Biological: ALT-803|Biological: ETBX-011|Biological: GI-4000|Biological: haNK for infusion|Biological: avelumab|Biological: bevacizumab|Drug: Capecitabine|Drug: Cyclophosphamide|Drug: Fluorouracil|Drug: Leucovorin|Drug: nab-Paclitaxel|Drug: lovaza|Drug: Oxaliplatin|Procedure: SBRT	Incidence of treatment-emergent Adverse Events (AEs) and Serious Adverse Events (SAEs), graded using the NCI CTCAE Version 4.03.|Objective response rate by RECIST|Progression-free survival by RECIST during Phase 1b|Progression-free survival by irRC during Phase 1b|Overall survival|Duration of response|Disease control rate (confirmed complete response, partial response, or stable disease lasting f…	ImmunityBio, Inc.	All	18 Years and older Â (Adult, Older Adult)	Phase 1|Phase 2	80	Industry	Interventional	Allocation: N/A|Intervention Model: Single Group Assignment|Masking: None (Open Label)|Primary Purpose: Treatment	QUILT-3.060	November 6, 2017	2020-12-01	2020-12-01	November 1, 2017		August 11, 2020	Chan Soon-Shiong Institute for Medicine, El Segundo, California, United States		https://ClinicalTrials.gov/show/NCT03329248
524	NCT03455556	Anetumab Ravtansine and Atezolizumab in Treating Participants With Advanced Non-small Cell Lung Cancer		Terminated	Has Results	Mesothelin Positive|Stage III Non-Small Cell Lung Cancer AJCC v7|Stage IIIA Non-Small Cell Lung Cancer AJCC v7|Stage IIIB Non-Small Cell Lung Cancer AJCC v7|Stage IV Non-Small Cell Lung Cancer AJCC v7	Biological: Anetumab Ravtansine|Biological: Atezolizumab|Other: Laboratory Biomarker Analysis	Maximum Tolerated Dose (MTD) (Phase I)|Rate of Confirmed Response (Phase II)|Clinical Activity (Phase I)|Incidence of Adverse Events According to Common Terminology Criteria for Adverse Events Version 4.0 (Phase I)|Overall Survival (Phase II)|Progression-free Survival (Phase II)	Mayo Clinic|National Cancer Institute (NCI)	All	18 Years and older Â (Adult, Older Adult)	Phase 1	1	Other|NIH	Interventional	Allocation: N/A|Intervention Model: Single Group Assignment|Masking: None (Open Label)|Primary Purpose: Treatment	MC1711|NCI-2018-00307|P30CA015083	August 10, 2018	September 11, 2019	January 7, 2020	March 6, 2018	May 15, 2020	May 15, 2020	Mayo Clinic Hospital, Phoenix, Arizona, United States|Mayo Clinic in Florida, Jacksonville, Florida, United States|Mayo Clinic, Rochester, Minnesota, United States	Study Protocol and Statistical Analysis Plan, https://ClinicalTrials.gov/ProvidedDocs/56/NCT03455556/Prot_SAP_000.pdf	https://ClinicalTrials.gov/show/NCT03455556
1498	NCT03126630	Pembrolizumab With or Without Anetumab Ravtansine in Treating Patients With Mesothelin-Positive Pleural Mesothelioma		Recruiting	No Results Available	Pleural Malignant Mesothelioma	Biological: Anetumab Ravtansine|Other: Laboratory Biomarker Analysis|Biological: Pembrolizumab|Other: Pharmacological Study	Recommended phase 2 dose of anetumab ravtansine with combination of pembrolizumab|Confirmed tumor response rate (Phase II)|Duration of response|Overall survival|Progression free survival|Incidence of adverse events|Pharmacokinetics of anetumab ravtansine|Change in megakaryocyte potentiating factor levels assessed in tumor|Mononuclear phagocyte system -FcgammaRs and chemokine mediators of mononucl…	National Cancer Institute (NCI)	All	18 Years and older Â (Adult, Older Adult)	Phase 1|Phase 2	110	NIH	Interventional	Allocation: Randomized|Intervention Model: Crossover Assignment|Masking: None (Open Label)|Primary Purpose: Treatment	NCI-2017-00633|MC1721|10107|UM1CA186686|UM1CA186709	February 8, 2018	February 2, 2022	February 2, 2022	April 24, 2017		April 14, 2021	University of Alabama at Birmingham Cancer Center, Birmingham, Alabama, United States|Mayo Clinic Hospital in Arizona, Phoenix, Arizona, United States|Mayo Clinic in Arizona, Scottsdale, Arizona, United States|City of Hope Comprehensive Cancer Center, Duarte, California, United States|UC San Diego Moores Cancer Center, La Jolla, California, United States|Los Angeles County-USC Medical Center, Los…		https://ClinicalTrials.gov/show/NCT03126630
770	NCT02536794	MEDI4736 and Tremelimumab in Treating Patients With Metastatic HER2 Negative Breast Cancer		Completed	Has Results	Estrogen Receptor Negative|Estrogen Receptor Positive|HER2/Neu Negative|Recurrent Breast Carcinoma|Stage IV Breast Cancer	Biological: Anti-B7H1 Monoclonal Antibody MEDI4736|Other: Laboratory Biomarker Analysis|Other: Pharmacological Study|Biological: Tremelimumab	Overall Response Rate (ORR) in Patients With Metastatic HER2 Negative Breast Cancer Treated With Durvalumab in Combination With Tremelimumab|Overall Response Rate (ORR) in Patients With Triple Negative Breast Cancer (TNBC) Treated With Durvalumab in Combination With Tremelimumab|Toxicity in Patients With Metastatic HER2 Negative Breast Cancer Treated With Durvalumab in Combination With Tremelimum…	Northwestern University|MedImmune LLC|Avon Breast Cancer Foundation|National Cancer Institute (NCI)	Female	18 Years and older Â (Adult, Older Adult)	Phase 2	30	Other|Industry|NIH	Interventional	Allocation: N/A|Intervention Model: Single Group Assignment|Masking: None (Open Label)|Primary Purpose: Treatment	NU 15B01|NCI-2015-01445|ESR-14-10694|D4190C00030|STU00200984|P30CA060553	January 14, 2016	February 6, 2020	January 22, 2021	September 1, 2015	April 23, 2021	April 23, 2021	Northwestern University, Chicago, Illinois, United States|Northwestern University- Lake Forest Hospital, Lake Forest, Illinois, United States	Study Protocol and Statistical Analysis Plan, https://ClinicalTrials.gov/ProvidedDocs/94/NCT02536794/Prot_SAP_000.pdf	https://ClinicalTrials.gov/show/NCT02536794
1232	NCT04616248	Radio-immunotherapy (CDX-301, Radiotherapy, CDX-1140 and Poly-ICLC) for the Treatment of Unresectable or Metastatic Breast Cancer Patients		Not yet recruiting	No Results Available	Anatomic Stage IV Breast Cancer AJCC v8|Metastatic Breast Carcinoma|Prognostic Stage IV Breast Cancer AJCC v8|Unresectable Breast Carcinoma	Biological: Anti-CD40 Agonist Monoclonal Antibody CDX-1140|Drug: Poly ICLC|Radiation: Radiation Therapy|Biological: Recombinant Flt3 Ligand	Incidence of adverse events|Maximum tolerated dose or maximum administered dose|Changes in Immune signatures in the tumor microenvironment|Changes in the levels of infiltrating CD4+ and CD8+ T cells|Changes in the levels of infiltrating myeloid cell subsets|Changes in the levels of PD-L1 expression	Roswell Park Cancer Institute	All	18 Years and older Â (Adult, Older Adult)	Phase 1	36	Other	Interventional	Allocation: Non-Randomized|Intervention Model: Sequential Assignment|Masking: None (Open Label)|Primary Purpose: Treatment	I 569819|NCI-2020-07826	May 15, 2021	May 15, 2022	May 15, 2023	November 4, 2020		April 21, 2021	Roswell Park Cancer Institute, Buffalo, New York, United States		https://ClinicalTrials.gov/show/NCT04616248
1379	NCT03170141	Immunogene-modified T (IgT) Cells Against Glioblastoma Multiforme		Enrolling by invitation	No Results Available	Glioblastoma Multiforme of Brain|Glioblastoma Multiforme	Biological: Antigen-specific IgT cells	Safety of infusion of autologous IgT cells with cyclophosphamide and fludarabine as lymphodepleting chemotherapy in patients with recurrent glioblastoma using the NCI CTCAE V4.0 criteria.|Treatment response rate of recurrent glioblastoma|Overall survival Rate|Progression-free survival rate|Persistence and proliferation of IgT cells in patients|Production of specific immune check point modulatory …	Shenzhen Geno-Immune Medical Institute	All	1 Year to 80 Years Â (Child, Adult, Older Adult)	Phase 1	20	Other	Interventional	Allocation: N/A|Intervention Model: Single Group Assignment|Masking: None (Open Label)|Primary Purpose: Treatment	GIMI-IRB-17003	May 31, 2019	August 1, 2019	December 31, 2022	May 30, 2017		March 3, 2021	Shenzhen Geno-immune Medical Institute, Shenzhen, Guangdong, China|Department of Neurosurgery, Shenzhen Hospital, Southern Medical University, Shenzhen, Guangdong, China		https://ClinicalTrials.gov/show/NCT03170141
1758	NCT04348747	Dendritic Cell Vaccines Against Her2/Her3, Cytokine Modulation Regimen, and Pembrolizumab for the Treatment of Brain Metastasis From Triple Negative Breast Cancer or HER2+ Breast Cancer		Not yet recruiting	No Results Available	Anatomic Stage IV Breast Cancer AJCC v8|Metastatic Malignant Neoplasm in the Brain|Metastatic Triple-Negative Breast Carcinoma|Prognostic Stage IV Breast Cancer AJCC v8	Biological: Anti-HER2/HER3 Dendritic Cell Vaccine|Drug: Celecoxib|Biological: Pembrolizumab|Biological: Recombinant Interferon Alfa-2b|Drug: Rintatolimod	Central nervous system (CNS) objective response rate (ORR)|Volumetric quantification of brain metastases|Non-CNS (i.e. of systemic disease) response rate|Median CNS progression free survival (PFS)|Non-CNS PFS|Overall PFS|Proportion of patients who have a CNS PFS|Median overall survival (OS)|Incidence of adverse events|Proportion of patients not requiring retreatment for their brain metastasis at …	Roswell Park Cancer Institute|National Cancer Institute (NCI)	Female	18 Years and older Â (Adult, Older Adult)	Phase 2	23	Other|NIH	Interventional	Allocation: N/A|Intervention Model: Single Group Assignment|Masking: None (Open Label)|Primary Purpose: Treatment	I-19-04120|NCI-2020-01520|P30CA016056	June 30, 2021	June 30, 2023	June 30, 2024	April 16, 2020		May 27, 2021	Roswell Park Cancer Institute, Buffalo, New York, United States		https://ClinicalTrials.gov/show/NCT04348747
574	NCT03390296	OX40, Venetoclax, Avelumab, Glasdegib, Gemtuzumab Ozogamicin, and Azacitidine in Treating Patients With Relapsed or Refractory Acute Myeloid Leukemia		Recruiting	No Results Available	Recurrent Acute Myeloid Leukemia|Refractory Acute Myeloid Leukemia	Biological: Anti-OX40 Agonist Monoclonal Antibody PF-04518600|Drug: Avelumab|Drug: Azacitidine|Drug: Gemtuzumab Ozogamicin|Drug: Glasdegib|Drug: Glasdegib Maleate|Drug: Venetoclax	Incidence of adverse events (Arms A-F)|Composite complete response (CRc) (Arms B-F)	M.D. Anderson Cancer Center|National Cancer Institute (NCI)	All	18 Years and older Â (Adult, Older Adult)	Phase 1|Phase 2	138	Other|NIH	Interventional	Allocation: Non-Randomized|Intervention Model: Parallel Assignment|Masking: None (Open Label)|Primary Purpose: Treatment	2017-0337|NCI-2018-00972|P30CA016672	December 27, 2017	December 29, 2023	December 29, 2024	January 4, 2018		February 12, 2021	M D Anderson Cancer Center, Houston, Texas, United States		https://ClinicalTrials.gov/show/NCT03390296
83	NCT00729664	Multiple Ascending Dose (MDX1105-01)	Anti-PDL1	Completed	No Results Available	Cancer, Multiple Indications	Biological: Anti-PDL-1 antibody	Safety, maximum tolerated dose (MTD) and dose-limiting toxicity(DLT)of MDX-1105|Preliminary efficacy in solid tumors on the basis of objective responses	Bristol-Myers Squibb	All	18 Years and older Â (Adult, Older Adult)	Phase 1	281	Industry	Interventional	Allocation: Non-Randomized|Intervention Model: Parallel Assignment|Masking: None (Open Label)|Primary Purpose: Treatment	CA210-001|MDX1105-01	2009-02-01	2015-07-01	2015-07-01	August 7, 2008		September 7, 2015	The Angeles Clinic & Research Institute, Los Angeles, California, United States|Emory University, Atlanta, Georgia, United States|University Of Chicago, Chicago, Illinois, United States|Johns Hopkins University, Baltimore, Maryland, United States|Mayo Clinic, Rochester, Minnesota, United States|Roswell Park Cancer Institute, Buffalo, New York, United States|University Of Cincinnati, Cincinnati, O…		https://ClinicalTrials.gov/show/NCT00729664
63	NCT02937844	Pilot Study of Autologous Chimeric Switch Receptor Modified T Cells in Recurrent Glioblastoma Multiforme		Unknown status	No Results Available	Glioblastoma Multiforme	Biological: Anti-PD-L1 CSR T cells|Drug: Cyclophosphamide|Drug: Fludarabine	Number of Adverse Events related to CSR T cell infusion|Treatment Responses Rate|Overall Survival Rate|Progression-free Survival Rate	Beijing Sanbo Brain Hospital|Marino Biotechnology Co., Ltd.	All	18 Years to 70 Years Â (Adult, Older Adult)	Phase 1	20	Other|Industry	Interventional	Allocation: N/A|Intervention Model: Single Group Assignment|Masking: None (Open Label)|Primary Purpose: Treatment	SBNK-2016-016-01	2016-07-01	2018-07-01	2019-07-01	October 19, 2016		October 19, 2016	Sanbo Brain Hospital Capital Medical University, Beijing, China		https://ClinicalTrials.gov/show/NCT02937844
226	NCT03436563	M7824 in Patients With Metastatic Colorectal Cancer or With Advanced Solid Tumors With Microsatellite Instability		Recruiting	No Results Available	Colon Adenocarcinoma|High-Frequency Microsatellite Instability|Metastatic Malignant Solid Neoplasm|Rectal Adenocarcinoma|Refractory Colorectal Carcinoma|Stage IV Colon Cancer AJCC v8|Stage IV Rectal Cancer AJCC v8|Stage IVA Colon Cancer AJCC v8|Stage IVA Rectal Cancer AJCC v8|Stage IVB Colon Cancer AJCC v8|Stage IVB Rectal Cancer AJCC v8	Biological: Anti-PD-L1/TGFbetaRII Fusion Protein M7824	Objective Response Rate (ORR)|Clearance of circulating tumor DNA (cohort D)|Progression-Free Survival (PFS)|Overall Survival (OS)|Adverse Events of Treatment with M7824|Disease-Free Survival (DFS) - cohort D only	M.D. Anderson Cancer Center|National Cancer Institute (NCI)	All	18 Years and older Â (Adult, Older Adult)	Phase 1|Phase 2	74	Other|NIH	Interventional	Allocation: N/A|Intervention Model: Single Group Assignment|Masking: None (Open Label)|Primary Purpose: Treatment	2017-0339|NCI-2018-00919	March 7, 2018	November 1, 2021	November 1, 2021	February 19, 2018		January 25, 2021	M D Anderson Cancer Center, Houston, Texas, United States		https://ClinicalTrials.gov/show/NCT03436563
900	NCT04729725	SAR439459 and Cemiplimab for the Treatment of Advanced or Unresectable Solid Tumors, Strategic Alliance, TACTIC TRIAL		Recruiting	No Results Available	Advanced Malignant Solid Neoplasm|Metastatic Malignant Solid Neoplasm|Unresectable Malignant Solid Neoplasm	Biological: Anti-TGF-beta Monoclonal Antibody SAR-439459|Biological: Cemiplimab	Clinical benefit rate (CBR)|Incidence and severity of adverse events (AEs) and serious adverse events (SAEs)|Clinical benefit rate|Overall response rate|Progression free survival|Duration of response|Overall survival|Correlation of somatic mutations|Correlation of change in protein expression|Correlation of change in ribonucleic acid expression|Circulating-free deoxynucleic acid as a biomarker of…	M.D. Anderson Cancer Center	All	18 Years and older Â (Adult, Older Adult)	Phase 1	40	Other	Interventional	Allocation: N/A|Intervention Model: Single Group Assignment|Masking: None (Open Label)|Primary Purpose: Treatment	2020-0649|NCI-2020-10859	February 9, 2021	November 4, 2025	November 4, 2025	January 28, 2021		April 6, 2021	M D Anderson Cancer Center, Houston, Texas, United States		https://ClinicalTrials.gov/show/NCT04729725
1194	NCT00014664	Monoclonal Antibody Therapy in Treating Patients With Relapsed or Refractory Non-Hodgkin's Lymphoma		Unknown status	No Results Available	Lymphoma	Biological: apolizumab		PDL BioPharma, Inc.|National Cancer Institute (NCI)	All	18 Years and older Â (Adult, Older Adult)	Phase 2		Industry	Interventional	Allocation: Randomized|Primary Purpose: Treatment	CDR0000068585|PDL-1D10-901|CUMC-0101-552	2000-10-01			June 10, 2003		December 18, 2013	Protein Design Labs, Inc., Freemont, California, United States		https://ClinicalTrials.gov/show/NCT00014664
146	NCT04902040	Plinabulin in Combination With Radiation/Immunotherapy in Patients With Select Advanced Cancers After Progression on PD-1 or PD-L1 Targeted Antibodies		Recruiting	No Results Available	Advanced Bladder Carcinoma|Advanced Lung Non-Small Cell Carcinoma|Advanced Malignant Solid Neoplasm|Advanced Melanoma|Advanced Merkel Cell Carcinoma|Advanced Renal Cell Carcinoma|Clinical Stage III Cutaneous Melanoma AJCC v8|Clinical Stage III Merkel Cell Carcinoma AJCC v8|Clinical Stage IV Cutaneous Melanoma AJCC v8|Clinical Stage IV Merkel Cell Carcinoma AJCC v8|Pathologic Stage III Cutaneous M…	Biological: Atezolizumab|Drug: Avelumab|Biological: Durvalumab|Biological: Nivolumab|Biological: Pembrolizumab|Drug: Plinabulin|Radiation: Radiation Therapy	Incidence of adverse events (AEs)|Objective tumor response rate (ORR) (complete response + partial response)|Disease control rate (complete response, partial response + stable disease)|Progression-free survival|Overall survival	M.D. Anderson Cancer Center	All	18 Years and older Â (Adult, Older Adult)	Phase 1|Phase 2	12	Other	Interventional	Allocation: Randomized|Intervention Model: Parallel Assignment|Masking: None (Open Label)|Primary Purpose: Treatment	2020-0296|NCI-2021-03489	April 14, 2021	June 1, 2025	June 1, 2025	May 26, 2021		May 26, 2021	M D Anderson Cancer Center, Houston, Texas, United States		https://ClinicalTrials.gov/show/NCT04902040
1492	NCT04919382	Temozolomide and Atezolizumab as Second Line for the Treatment of Metastatic or Recurrent Small Cell Lung Cancer		Not yet recruiting	No Results Available	Extensive Stage Lung Small Cell Carcinoma|Metastatic Lung Small Cell Carcinoma|Recurrent Lung Small Cell Carcinoma|Stage IV Lung Cancer AJCC v8|Stage IVA Lung Cancer AJCC v8|Stage IVB Lung Cancer AJCC v8	Biological: Atezolizumab|Drug: Temozolomide	Investigator-assessed objective response rate (ORR)|Treatment related adverse events|Progression free survival (PFS)|Intracranial PFS|Overall survival	Dwight Owen|Ohio State University Comprehensive Cancer Center	All	18 Years and older Â (Adult, Older Adult)	Phase 2	56	Other	Interventional	Allocation: Randomized|Intervention Model: Parallel Assignment|Masking: None (Open Label)|Primary Purpose: Treatment	OSU-21008|NCI-2021-05580	July 1, 2021	December 31, 2023	December 31, 2024	June 9, 2021		June 9, 2021	Ohio State University Comprehensive Cancer Center, Columbus, Ohio, United States		https://ClinicalTrials.gov/show/NCT04919382
1227	NCT04244552	A Dose Escalation Trial of ATRC-101 in Adults With Advanced Solid Malignancies		Recruiting	No Results Available	Breast Cancer|Colorectal Cancer|Ovarian Cancer|Non-Small Cell Lung Cancer|Acral Lentiginous Melanoma|Head and Neck Squamous Cell Carcinoma|Hepatocellular Carcinoma|Esophageal Squamous Cell Carcinoma|Urothelial Carcinoma|DMMR Colorectal Cancer|MSI-H Colorectal Cancer|Melanoma	Biological: ATRC-101|Biological: Pembrolizumab	Incidence of DLTs, treatment emergent adverse events (TEAEs), and changes in safety parameters|Maximum plasma concentration (Cmax) of ATRC-101|Elimination half-life (t1/2) of ATRC-101|Area under the plasma concentration-time curve from zero to the last measurable concentration [AUC(0-t)] of ATRC-101|Incidence of anti-drug antibodies (ADAs) and ATRC-101 neutralizing antibodies|Best Overall Respons…	Atreca, Inc.	All	18 Years and older Â (Adult, Older Adult)	Phase 1	160	Industry	Interventional	Allocation: Non-Randomized|Intervention Model: Sequential Assignment|Masking: None (Open Label)|Primary Purpose: Treatment	ATRC-101-A01	February 11, 2020	2024-12-01	2025-03-01	January 28, 2020		June 2, 2021	Mayo Clinic, Phoenix, Arizona, United States|The University of Arizona Cancer Center, Tucson, Arizona, United States|City of Hope, Duarte, California, United States|University of California, Los Angeles Hematology/Oncology, Los Angeles, California, United States|Georgetown University Medical Center, Washington, District of Columbia, United States|Mayo Clinic, Jacksonville, Florida, United States|…		https://ClinicalTrials.gov/show/NCT04244552
453	NCT02706405	JCAR014 and Durvalumab in Treating Patients With Relapsed or Refractory B-cell Non-Hodgkin Lymphoma		Recruiting	No Results Available	Diffuse Large B-Cell Lymphoma, Not Otherwise Specified|Recurrent Diffuse Large B-Cell Lymphoma|Recurrent Primary Mediastinal (Thymic) Large B-Cell Lymphoma|Refractory Diffuse Large B-Cell Lymphoma|Refractory High Grade B-Cell Lymphoma With MYC, BCL2, and BCL6 Rearrangements|Refractory Primary Mediastinal (Thymic) Large B-Cell Lymphoma	Biological: Autologous Anti-CD19CAR-4-1BB-CD3zeta-EGFRt-expressing CD4+/CD8+ Central Memory T-lymphocytes JCAR014|Drug: Cyclophosphamide|Biological: Durvalumab|Drug: Fludarabine Phosphate|Other: Laboratory Biomarker Analysis|Other: Pharmacological Study	Incidence of toxicity graded using National Cancer Institute Common Terminology Criteria for Adverse Events version 4.03|Dose limiting toxicity (DLT) rates|Maximum tolerated dose of durvalumab in combination with JCAR014 determined as the dose level with the DLT estimate closest to the target toxicity level of 30%|Maximum JCAR014 Cmax by flow cytometry|Area under the curve (AUC) of JCAR014 by flo…	Fred Hutchinson Cancer Research Center|AstraZeneca|Juno Therapeutics, Inc.|MedImmune LLC|National Cancer Institute (NCI)	All	18 Years and older Â (Adult, Older Adult)	Phase 1	42	Other|Industry|NIH	Interventional	Allocation: Non-Randomized|Intervention Model: Parallel Assignment|Masking: None (Open Label)|Primary Purpose: Treatment	9457|NCI-2015-02286|P30CA015704|R01CA136551|RG6616001	November 15, 2016	December 31, 2021	December 1, 2033	March 11, 2016		January 7, 2021	Fred Hutch/University of Washington Cancer Consortium, Seattle, Washington, United States		https://ClinicalTrials.gov/show/NCT02706405
199	NCT04556669	Anti-PD-L1 Armored Anti-CD22 CAR-T/CAR-TILs Targeting Patients With Solid Tumors		Recruiting	No Results Available	Solid Tumor, Adult|Cervical Cancer|Sarcoma|NSCLC	Biological: Autologous aPD-L1 armored anti-CD22 CAR T cells	safety evaluation|Tmax of cell metabolism|The AUC28d of cell metabolism|PFS evaluation|OS evaluation|ORR evaluation|DoR evaluation	Hebei Senlang Biotechnology Inc., Ltd.	All	18 Years to 75 Years Â (Adult, Older Adult)	Phase 1	30	Industry	Interventional	Allocation: N/A|Intervention Model: Single Group Assignment|Masking: None (Open Label)|Primary Purpose: Treatment	Senl_C22P CAR-T/CAR-TIL	August 1, 2020	August 1, 2023	August 1, 2025	September 21, 2020		May 27, 2021	Fourth Hospital of Hebei Medical University, Shijiazhuang, Hebei, China		https://ClinicalTrials.gov/show/NCT04556669
58	NCT02930967	Chimeric Switch Receptor Modified T Cells for Patients With PD-L1+ Recurrent or Metastatic Malignant Tumors		Unknown status	No Results Available	Recurrent PD-L1+ Malignant Tumors|Metastatic PD-L1+ Malignant Tumors	Biological: autologous CSR T	Safety as assessed by incidents of treatment related adverse events as assessed by CTCAE V4.0.|treatment response rate of CSR T cell infusion|overall survival rate|progression-free survival|proliferation of CSR T cells in patients|Persistence of CSR T cells in patients	China Meitan General Hospital|Marino Biotechnology Co., Ltd.	All	18 Years to 70 Years Â (Adult, Older Adult)	Phase 1	20	Other|Industry	Interventional	Allocation: N/A|Intervention Model: Single Group Assignment|Masking: None (Open Label)|Primary Purpose: Treatment	K16-3	2016-08-01	2018-08-01	2019-08-01	October 12, 2016		October 12, 2016	China Meitan General Hospital, Beijing, China		https://ClinicalTrials.gov/show/NCT02930967
1286	NCT03546361	CCL21-Gene Modified Dendritic Cell Vaccine and Pembrolizumab in Treating Patients With Stage IV Non-small Cell Lung Cancer		Recruiting	No Results Available	Lung Non-Small Cell Carcinoma|Stage IV Lung Cancer AJCC v8|Stage IVA Lung Cancer AJCC v8|Stage IVB Lung Cancer AJCC v8	Biological: Autologous Dendritic Cell-Adenovirus CCL21 Vaccine|Biological: Pembrolizumab	Maximum tolerated dose (MTD)/maximum administered dose (MAD) (dose escalation)|Overall response rate (ORR) per Response Evaluation Criteria in Solid Tumors (RECIST) version (v) 1.1 (dose expansion)|Incidence of adverse events per Common Terminology Criteria for Adverse Events (CTCAE) version (v) 5.0|Biomarker assessment	Jonsson Comprehensive Cancer Center|California Institute for Regenerative Medicine (CIRM)|Merck Sharp & Dohme Corp.|Lungevity Foundation|National Cancer Institute (NCI)	All	18 Years and older Â (Adult, Older Adult)	Phase 1	24	Other|Industry|NIH	Interventional	Allocation: N/A|Intervention Model: Sequential Assignment|Masking: None (Open Label)|Primary Purpose: Treatment	17-000174|NCI-2018-01244|HEMONC CIRM IST Lung|K08CA245249	December 5, 2018	June 30, 2022	June 30, 2023	June 6, 2018		June 10, 2021	UCLA / Jonsson Comprehensive Cancer Center, Los Angeles, California, United States		https://ClinicalTrials.gov/show/NCT03546361
1833	NCT03014804	Autologous Dendritic Cells Pulsed With Tumor Lysate Antigen Vaccine and Nivolumab in Treating Patients With Recurrent Glioblastoma		Withdrawn	No Results Available	Giant Cell Glioblastoma|Gliosarcoma|Oligodendroglioma|Recurrent Glioblastoma|Small Cell Glioblastoma	Biological: autologous dendritic cells pulsed with tumor lysate antigen Vaccine|Other: Laboratory Biomarker Analysis|Biological: Nivolumab|Other: Quality-of-Life Assessment|Other: Questionnaire Administration	Incidence of adverse events assessed by National Cancer Institute's Common Terminology Criteria for Adverse Events version 4.03|Overall Survival (OS)|Overall Survival rate|Progression Free Survival (PFS)|Quality of Life (QoL)|Number of participants with complete response (CR)|Number of participants with partial response (PR)|Number of participants with stable disease (SD)|Number of participants w…	Jonsson Comprehensive Cancer Center|Northwest Biotherapeutics|Bristol-Myers Squibb|Brain Tumor Funders Collaborative	All	18 Years to 75 Years Â (Adult, Older Adult)	Phase 2	0	Other|Industry	Interventional	Allocation: Randomized|Intervention Model: Parallel Assignment|Masking: None (Open Label)|Primary Purpose: Treatment	16-001706|NCI-2016-01587	December 1, 2019	December 1, 2020	December 1, 2022	January 9, 2017		July 24, 2020	UCLA / Jonsson Comprehensive Cancer Center, Los Angeles, California, United States		https://ClinicalTrials.gov/show/NCT03014804
1687	NCT03747484	Gene-Modified Immune Cells (FH-MCVA2TCR) in Treating Patients With Metastatic or Unresectable Merkel Cell Cancer		Recruiting	No Results Available	Other Skin	Biological: Autologous MCPyV-specific HLA-A02-restricted TCR-transduced CD4+ and CD8+ T-cells FH-MCVA2TCR|Drug: Avelumab|Biological: Pembrolizumab|Radiation: Radiation Therapy	Incidence of adverse events grade 3 or higher determined to be possibly, probably or definitely secondary to any of the study treatments|Best overall response|Progression-free survival|Overall survival	Fred Hutchinson Cancer Research Center|National Cancer Institute (NCI)|bluebird bio	All	18 Years and older Â (Adult, Older Adult)	Phase 1|Phase 2	16	Other|NIH|Industry	Interventional	Allocation: Non-Randomized|Intervention Model: Single Group Assignment|Masking: None (Open Label)|Primary Purpose: Treatment	RG1003611|NCI-2018-02483|9845|ATTAC-MCC|P30CA015704|P01CA225517	July 3, 2019	October 15, 2023	October 15, 2023	November 20, 2018		May 7, 2021	Fred Hutch/University of Washington Cancer Consortium, Seattle, Washington, United States		https://ClinicalTrials.gov/show/NCT03747484
1802	NCT03047473	Avelumab in Patients With Newly Diagnosed Glioblastoma Multiforme	SEJ	Active, not recruiting	No Results Available	Glioblastoma Multiforme of Brain	Biological: avelumab	Safety and tolerability according to emergent adverse event leading to avelumab interruption or termination|iRANO criteria	Clinique Neuro-Outaouais	All	18 Years and older Â (Adult, Older Adult)	Phase 2	30	Other	Interventional	Allocation: N/A|Intervention Model: Single Group Assignment|Masking: None (Open Label)|Primary Purpose: Treatment	CNO-006	March 10, 2017	2024-09-01	2024-09-01	February 9, 2017		January 29, 2021	Clinique Neuro-Outaouais, Gatineau, Quebec, Canada		https://ClinicalTrials.gov/show/NCT03047473
133	NCT03169764	QUILT-3.047: NANT Head and Neck Squamous Cell Carcinoma (HNSCC) Vaccine: Combination Immunotherapy in Subjects With HNSCC Who Have Progressed on or After Chemotherapy and PD-1/PD-L1 Therapy		Withdrawn	No Results Available	Head and Neck Squamous Cell Carcinoma	Biological: Avelumab|Biological: Bevacizumab|Drug: Capecitabine|Biological: Cetuximab|Drug: Cisplatin|Drug: cyclophosphamide|Drug: 5-Fluorouracil (5-FU)|Drug: fulvestrant|Drug: leucovorin|Drug: nab-paclitaxel|Biological: nivolumab|Drug: Lovaza|Radiation: Stereotactic Body Radiation Therapy|Biological: ALT-803|Biological: ETBX-011|Biological: ETBX-021|Biological: ETBX-051|Biological: ETBX-061|Biol…	Incidence of treatment-emergent adverse events (AEs) and serious AEs (SAEs), graded using the National Cancer Institute (NCI) Common Terminology Criteria for Adverse Events (CTCAE) Version 4.03.|Objective response rate (ORR) by Response Evaluation Criteria in Solid Tumors (RECIST) Version 1.1|ORR by Immune-related response criteria (irRC )|ORR by RECIST Version 1.1|ORR by irRC|Progression-free su…	ImmunityBio, Inc.	All	18 Years and older Â (Adult, Older Adult)	Phase 1|Phase 2	0	Industry	Interventional	Allocation: Non-Randomized|Intervention Model: Single Group Assignment|Masking: None (Open Label)|Primary Purpose: Treatment	QUILT-3.047	2017-12-01	2019-01-01	2019-03-01	May 30, 2017		March 19, 2021			https://ClinicalTrials.gov/show/NCT03169764
1776	NCT03169777	QUILT-3.050: NANT Colorectal Cancer (CRC) Vaccine: Combination Immunotherapy in Subjects With Recurrent or Metastatic CRC		Withdrawn	No Results Available	Colorectal Cancer	Biological: avelumab|Biological: bevacizumab|Drug: capecitabine|Biological: cetuximab|Drug: Cyclophosphamide|Drug: 5-Fluorouracil (5-FU)|Drug: fulvestrant|Drug: leucovorin|Drug: nab paclitaxel|Biological: nivolumab|Drug: Lovaza|Drug: oxaliplatin|Radiation: Stereotactic Body Radiation Therapy|Biological: ALT-803|Biological: ETBX-011|Biological: ETBX-021|Biological: ETBX-051|Biological: ETBX-061|Bi…	Incidence of treatment-emergent adverse events (AEs) and serious AEs (SAEs), graded using the National Cancer Institute (NCI) Common Terminology Criteria for Adverse Events (CTCAE) Version 4.03.|Objective response rate (ORR) by Response Evaluation Criteria in Solid Tumors (RECIST) Version 1.1|ORR by Immune-related response criteria (irRC )|ORR by RECIST Version 1.1|ORR by irRC|Progression-free su…	ImmunityBio, Inc.	All	18 Years and older Â (Adult, Older Adult)	Phase 1|Phase 2	0	Industry	Interventional	Allocation: N/A|Intervention Model: Single Group Assignment|Masking: None (Open Label)|Primary Purpose: Treatment	QUILT-3.050	2018-08-01	2019-01-01	2019-03-01	May 30, 2017		March 18, 2021			https://ClinicalTrials.gov/show/NCT03169777
129	NCT03169738	QUILT-3.044: NANT Non-small Cell Lung Cancer (NSCLC) Vaccine: Combination Immunotherapy in Subjects With NSCLC Who Have Progressed After Treatment With PD-1/PD-L1 Inhibitors		Withdrawn	No Results Available	Non-small Cell Lung Cancer	Biological: avelumab|Biological: Bevacizumab|Drug: Capecitabine|Drug: Cisplatin|Drug: cyclophosphamide|Drug: 5-Fluorouracil (5-FU)|Drug: fulvestrant|Drug: leucovorin|Drug: nab paclitaxel|Biological: nivolumab|Drug: Lovaza|Drug: Oxaliplatin|Radiation: Stereotactic Body Radiation Therapy|Biological: ALT-803|Biological: ETBX-011|Biological: ETBX-021|Biological: ETBX-051|Biological: ETBX-061|Biologic…	Incidence of treatment-emergent adverse events (AEs) and serious AEs (SAEs), graded using the National Cancer Institute (NCI) Common Terminology Criteria for Adverse Events (CTCAE) Version 4.03.|Objective response rate (ORR) by Response Evaluation Criteria in Solid Tumors (RECIST) Version 1.1|ORR by Immune-related response criteria (irRC )|ORR by RECIST Version 1.1|ORR by irRC|Progression-free su…	ImmunityBio, Inc.	All	18 Years and older Â (Adult, Older Adult)	Phase 1|Phase 2	0	Industry	Interventional	Allocation: N/A|Intervention Model: Single Group Assignment|Masking: None (Open Label)|Primary Purpose: Treatment	QUILT-3.044	2018-02-01	2019-01-01	2019-03-01	May 30, 2017		March 19, 2021			https://ClinicalTrials.gov/show/NCT03169738
150	NCT03197571	QUILT-3.048: NANT Urothelial Cancer Vaccine: Combination Immunotherapy in Subjects With Urothelial Cancer Who Have Progressed on or After Chemotherapy and PD-1/PD-L1 Therapy		Withdrawn	No Results Available	Urothelial Carcinoma	Biological: avelumab|Biological: bevacizumab|Drug: capecitabine|Drug: cisplatin|Drug: cyclophosphamide|Drug: 5Fluorouracil (5-FU)|Drug: fulvestrant|Drug: leucovorin|Drug: nab-paclitaxel|Drug: Lovaza|Radiation: Stereotactic Body Radiation Therapy|Biological: ALT-803|Biological: ETBX-011|Biological: ETBX-021|Biological: ETBX-051|Biological: ETBX-061|Biological: GI-4000|Biological: GI-6207|Biologica…	Incidence of treatment-emergent adverse events (AEs) and serious AEs (SAEs), graded using the National Cancer Institute (NCI) Common Terminology Criteria for Adverse Events (CTCAE) Version 4.03.|Objective response rate (ORR) by Response Evaluation Criteria in Solid Tumors (RECIST) Version 1.1|ORR by Immune-related response criteria (irRC)|ORR by RECIST Version 1.1|ORR by irRC|Progression-free sur…	ImmunityBio, Inc.	All	18 Years and older Â (Adult, Older Adult)	Phase 1|Phase 2	0	Industry	Interventional	Allocation: N/A|Intervention Model: Single Group Assignment|Masking: None (Open Label)|Primary Purpose: Treatment	QUILT-3.048	2017-12-01	2019-01-01	2019-03-01	June 23, 2017		March 18, 2021			https://ClinicalTrials.gov/show/NCT03197571
127	NCT03167177	QUILT-3.046: NANT Melanoma Vaccine: Combination Immunotherapy in Subjects With Melanoma Who Have Progressed On or After Chemotherapy and PD-1/PD-L1 Therapy		Withdrawn	No Results Available	Melanoma	Biological: Avelumab|Biological: Bevacizumab|Drug: Capecitabine|Drug: Cisplatin|Drug: Cyclophosphamide|Drug: 5-fluorouracil|Drug: Leucovorin|Drug: nab-paclitaxel|Biological: Nivolumab|Drug: omega-3-acid ethyl esters|Radiation: Stereotactic Body Radiation Therapy|Biological: ALT-803|Biological: ETBX-011|Biological: ETBX-051|Biological: ETBX-061|Biological: GI-6207|Biological: GI-6301|Biological: h…	Incidence of treatment-emergent Adverse Events (AEs) and Serious Adverse Events (SAEs), graded using the NCI CTCAE Version 4.03.|Objective response rate by RECIST Version 1.1|Objective response rate by irRC|Progression-free survival by irRC|Progression-free survival by RECIST Version 1.1|Overall survival|Duration of response|Disease control rate (confirmed complete response, partial response, or …	ImmunityBio, Inc.	All	18 Years and older Â (Adult, Older Adult)	Phase 1|Phase 2	0	Industry	Interventional	Allocation: N/A|Intervention Model: Single Group Assignment|Masking: None (Open Label)|Primary Purpose: Treatment	QUILT-3.046	2017-12-01	2019-01-01	2019-03-01	May 25, 2017		March 19, 2021			https://ClinicalTrials.gov/show/NCT03167177
1763	NCT03175666	QUILT-3.049: NANT Triple Negative Breast Cancer (TNBC) Vaccine: Combination Immunotherapy in Subjects With TNBC Who Have Progressed on or After Anthracycline-based Chemotherapy		Withdrawn	No Results Available	Triple Negative Breast Cancer	Biological: avelumab|Biological: bevacizumab|Drug: capecitabine|Drug: cisplatin|Drug: cyclophosphamide|Drug: 5-Fluorouracil|Drug: Leucovorin|Drug: nab-paclitaxel|Drug: Lovaza|Radiation: Stereotactic Body Radiation Therapy|Biological: ALT-803|Biological: ETBX-011|Biological: ETBX-051|Biological: ETBX-061|Biological: GI-4000|Biological: GI-6207|Biological: GI-6301|Biological: haNK	Incidence of treatment-emergent adverse events (AEs) and serious AEs (SAEs), graded using the National Cancer Institute (NCI) Common Terminology Criteria for Adverse Events (CTCAE) Version 4.03.|Objective response rate (ORR) by Response Evaluation Criteria in Solid Tumors (RECIST) Version 1.1|ORR by Immune-related response criteria (irRC )|ORR by RECIST Version 1.1|ORR by irRC|Progression-free su…	ImmunityBio, Inc.	All	18 Years and older Â (Adult, Older Adult)	Phase 1|Phase 2	0	Industry	Interventional	Allocation: N/A|Intervention Model: Single Group Assignment|Masking: None (Open Label)|Primary Purpose: Treatment	QUILT-3.049	2017-12-01	2019-01-01	2019-03-01	June 5, 2017		March 18, 2021			https://ClinicalTrials.gov/show/NCT03175666
120	NCT03167164	QUILT-3.045: NANT Merkel Cell Carcinoma (MCC) Vaccine: Combination Immunotherapy in Subjects With MCC Who Have Progressed on or After PD-L1 Therapy		Withdrawn	No Results Available	Merkel Cell Carcinoma	Biological: Avelumab|Biological: Bevacizumab|Drug: Capecitabine|Drug: Cisplatin|Drug: Cyclophosphamide|Drug: 5-fluorouracil|Drug: Leucovorin|Drug: nab-Paclitaxel|Drug: omega-3-acid ethyl esters|Radiation: Stereotactic Body Radiation Therapy|Biological: ALT-803|Biological: ETBX-051|Biological: ETBX-061|Biological: GI-6301|Biological: haNK	Incidence of treatment-emergent Adverse Events (AEs) and Serious Adverse Events (SAEs), graded using the NCI CTCAE Version 4.03.|Objective response rate by RECIST Version 1.1|Objective response rate by irRC|Progression-free survival by RECIST Version 1.1|Progression-free survival by irRC|Overall survival|Duration of response|Disease control rate (confirmed complete response, partial response, or …	ImmunityBio, Inc.	All	18 Years and older Â (Adult, Older Adult)	Phase 1|Phase 2	0	Industry	Interventional	Allocation: N/A|Intervention Model: Single Group Assignment|Masking: None (Open Label)|Primary Purpose: Treatment	QUILT-3.045	2017-12-01	2019-01-01	2019-03-01	May 25, 2017		March 19, 2021			https://ClinicalTrials.gov/show/NCT03167164
1764	NCT03169790	QUILT-3.052: NANT Non-Hodgkin Lymphoma (NHL) Vaccine: Combination Immunotherapy in Subjects With Relapsed CD20-positive NHL		Withdrawn	No Results Available	Non Hodgkin Lymphoma	Biological: avelumab|Biological: bevacizumab|Drug: capecitabine|Drug: cyclophosphamide|Drug: 5-Fluorouracil (5-FU)|Drug: leucovorin|Drug: nab-paclitaxel|Drug: Lovaza|Drug: Oxaliplatin|Drug: rituximab|Radiation: Stereotactic Body Radiation Therapy|Biological: ALT-803|Biological: ETBX-061|Biological: haNK	Incidence of treatment-emergent adverse events (AEs) and serious AEs (SAEs), graded using the National Cancer Institute (NCI) Common Terminology Criteria for Adverse Events (CTCAE) Version 4.03|Objective response rate (ORR) by Response Evaluation Criteria in Solid Tumors (RECIST) Version 1.1|ORR by Immune-related response criteria (irRC )|ORR by RECIST Version 1.1|ORR by irRC|Progression-free sur…	ImmunityBio, Inc.	All	18 Years and older Â (Adult, Older Adult)	Phase 1|Phase 2	0	Industry	Interventional	Allocation: Non-Randomized|Intervention Model: Single Group Assignment|Masking: None (Open Label)|Primary Purpose: Treatment	QUILT-3.052	2017-12-01	2019-01-01	2019-03-01	May 30, 2017		March 18, 2021			https://ClinicalTrials.gov/show/NCT03169790
1762	NCT03197584	QUILT-3.051: NANT Ovarian Cancer Vaccine: Combination Immunotherapy in Subjects With Epithelial Ovarian Cancer Who Have Progressed on or After Standard-of-care (SoC) Therapy		Withdrawn	No Results Available	Ovarian Cancer	Biological: Avelumab|Biological: Bevacizumab|Drug: Capecitabine|Drug: Cyclophosphamide|Drug: 5-fluorouracil|Drug: Fulvestrant|Drug: Leucovorin|Drug: Paclitaxel|Drug: omega-3 acid ethyl esters|Drug: Oxaliplatin|Radiation: Stereotactic Body Radiation Therapy|Biological: ALT-803|Biological: ETBX-021|Biological: ETBX-051|Biological: ETBX-061|Biological: GI-4000|Biological: GI-6301|Biological: haNKÂ®	Incidence of treatment-emergent adverse events (AEs) and serious AE (SAEs), graded using the National Cancer Institute (NCI) Common Terminology Criteria for Adverse Events (CTCAE) Version 4.03.|Objective response rate (ORR) by Response Evaluation Criteria in Solid Tumors (RECIST) Version 1.1|ORR by Immune-related response criteria (irRC )|ORR by RECIST Version 1.1|ORR by irRC|Progression-free sur…	ImmunityBio, Inc.	All	18 Years and older Â (Adult, Older Adult)	Phase 1|Phase 2	0	Industry	Interventional	Allocation: N/A|Intervention Model: Single Group Assignment|Masking: None (Open Label)|Primary Purpose: Treatment	QUILT-3.051	2017-12-01	2019-02-01	2019-04-01	June 23, 2017		March 18, 2021			https://ClinicalTrials.gov/show/NCT03197584
1425	NCT02951156	Avelumab In Combination Regimens That Include An Immune Agonist, Epigenetic Modulator, CD20 Antagonist and/or Conventional Chemotherapy in Patients With Relapsed or Refractory Diffuse Large B-cell Lymphoma (R/R DLBCL)	Javelin DLBCL	Terminated	Has Results	Diffuse Large B-Cell Lymphoma	Biological: Avelumab|Biological: Utomilumab|Biological: Rituximab|Other: Azacitidine|Drug: Bendamustine|Drug: Gemcitabine|Drug: Oxaliplatin	Number of Participants With Dose Limiting Toxicities (DLT)|Objective Response Rate (ORR) as Assessed by Investigator Per Lugano Response Classification Criteria|Number of Participants With Treatment-Emergent Adverse Events (TEAEs) Greater Than or Equal to (>=) Grade 3, As Per National Cancer Institute Common Terminology Criteria For Adverse Events (NCI-CTCAE), Version 4.03|Number of Participants …	Pfizer|EMD Serono	All	18 Years and older Â (Adult, Older Adult)	Phase 3	29	Industry	Interventional	Allocation: Randomized|Intervention Model: Parallel Assignment|Masking: None (Open Label)|Primary Purpose: Treatment	B9991011|2016-002904-15	December 16, 2016	December 2, 2019	December 2, 2019	November 1, 2016	December 17, 2020	December 17, 2020	City of Hope, Duarte, California, United States|Norton Cancer Institute, Louisville, Kentucky, United States|Norton Diagnostic Center - Dupont, Louisville, Kentucky, United States|Norton Women's and Children's Hospital, Louisville, Kentucky, United States|Tulane Medical Center, New Orleans, Louisiana, United States|Parexel International, Billerica, Massachusetts, United States|University of Michi…	Study Protocol, https://ClinicalTrials.gov/ProvidedDocs/56/NCT02951156/Prot_000.pdf|"Statistical Analysis Plan", https://ClinicalTrials.gov/ProvidedDocs/56/NCT02951156/SAP_001.pdf	https://ClinicalTrials.gov/show/NCT02951156
1400	NCT02580058	A Study Of Avelumab Alone Or In Combination With Pegylated Liposomal Doxorubicin Versus Pegylated Liposomal Doxorubicin Alone In Patients With Platinum Resistant/Refractory Ovarian Cancer (JAVELIN Ovarian 200)		Active, not recruiting	Has Results	Ovarian Cancer	Biological: avelumab|Drug: PLD	Overall Survival (OS)|Progression Free Survival (PFS) Based on Blinded Independent Central Review (BICR) According to Response Evaluation Criteria in Solid Tumors (RECIST) Version 1.1|Objective Response Rate (ORR) Based on BICR Assessment|ORR Based on Investigator Assessment|PFS Based on Investigator Assessment According to RECIST Version 1.1|Duration of Response (DR) Based on BICR Assessment|DR …	Pfizer	Female	18 Years and older Â (Adult, Older Adult)	Phase 3	566	Industry	Interventional	Allocation: Randomized|Intervention Model: Parallel Assignment|Masking: None (Open Label)|Primary Purpose: Treatment	B9991009|2015-003091-77|JAVELIN OVARIAN 200	December 21, 2015	September 19, 2018	December 31, 2021	October 20, 2015	November 19, 2019	March 8, 2021	Arizona Oncology Associates, PC - HAL, Chandler, Arizona, United States|Arizona Oncology Associates, PC - HAL, Phoenix, Arizona, United States|Arizona Oncology Associates, PC - HAL, Phoenix, Arizona, United States|Arizona Oncology Associates, PC - HAL, Scottsdale, Arizona, United States|Arizona Oncology Associates, PC-HAL, Tempe, Arizona, United States|Arizona Oncology Associates, PC - HOPE, Tucs…	Statistical Analysis Plan, https://ClinicalTrials.gov/ProvidedDocs/58/NCT02580058/SAP_000.pdf|"Study Protocol", https://ClinicalTrials.gov/ProvidedDocs/58/NCT02580058/Prot_001.pdf	https://ClinicalTrials.gov/show/NCT02580058
1182	NCT02603432	A Study Of Avelumab In Patients With Locally Advanced Or Metastatic Urothelial Cancer (JAVELIN Bladder 100)		Active, not recruiting	Has Results	Urothelial Cancer	Biological: Avelumab|Other: Best Supportive Care|Biological: Following the planned interim analysis for this study: Avelumab	Overall Survival (OS)|Progression-Free Survival (PFS) as Assessed by Blinded Independent Central Review (BICR)|Progression-Free Survival (PFS) as Assessed by Investigator|Percentage of Participants With Objective Response (OR) as Assessed by Blinded Independent Central Review (BICR)|Percentage of Participants With Objective Response as Assessed by Investigator|Time to Tumor Response (TTR) as Asse…	Pfizer	All	18 Years and older Â (Adult, Older Adult)	Phase 3	700	Industry	Interventional	Allocation: Randomized|Intervention Model: Parallel Assignment|Masking: None (Open Label)|Primary Purpose: Treatment	B9991001|2015-003262-86|JAVELIN BLADDER 100	April 25, 2016	October 21, 2019	June 3, 2022	November 11, 2015	December 17, 2020	April 28, 2021	Anschutz Cancer Center Pavilion Pharmacy, Aurora, Colorado, United States|University of Colorado Cancer Center, Aurora, Colorado, United States|University of Colorado Denver, CTO (CTRC), Aurora, Colorado, United States|University of Colorado Hospital - Anschutz Inpatient Pavilion (AIP), Aurora, Colorado, United States|University of Colorado Hospital - Anschutz Outpatient Pavilion (AOP), Aurora, C…	Study Protocol, https://ClinicalTrials.gov/ProvidedDocs/32/NCT02603432/Prot_000.pdf|"Statistical Analysis Plan", https://ClinicalTrials.gov/ProvidedDocs/32/NCT02603432/SAP_001.pdf	https://ClinicalTrials.gov/show/NCT02603432
1560	NCT02968940	Avelumab With Hypofractionated Radiation Therapy in Adults With Isocitrate Dehydrogenase (IDH) Mutant Glioblastoma		Completed	No Results Available	Glioblastoma	Biological: Avelumab|Radiation: Hypofractionated radiation therapy (HFRT)	Safety (adverse events) of the protocol therapy|Progression-free survival (PFS6)|Overall survival (OS)|Median PFS|Response Rate|Median duration of response	NYU Langone Health|EMD Serono	All	18 Years and older Â (Adult, Older Adult)	Phase 2	43	Other|Industry	Interventional	Allocation: N/A|Intervention Model: Single Group Assignment|Masking: None (Open Label)|Primary Purpose: Treatment	16-01179	March 17, 2017	August 29, 2019	August 29, 2019	November 21, 2016		May 7, 2020	University of California, Los Angeles (UCLA), Los Angeles, California, United States|UCSF Medical Center, San Francisco, California, United States|Massachusetts General Hospital, Boston, Massachusetts, United States|Laura & Isaac Perlmutter Cancer Center & NYU Langone Medical Center, New York, New York, United States		https://ClinicalTrials.gov/show/NCT02968940
1883	NCT04800978	Combination of Durvalumab and BVAC-C in Patients With HPV 16 or 18 Positive Cervical Cancer Failure to First-Line Platinum-based Chemotherapy		Not yet recruiting	No Results Available	Cervical Cancer	Biological: BAVC-C+Durvalumab	Part A : Dose-limiting toxicities(DLTs)|Part B : Evaluate the safety and clinical efficacy, as measured by 6-month PFS rate|Best overall response rate(BORR)|Disease control rate(DCR)|Progression free survival (PFS) rate|Overall survival (OS) rate|Adverse event(AE)|Adverse events rate of special interest(AESI)	Samsung Medical Center|Asan Medical Center|Seoul National University Hospital|Seoul National University Bundang Hospital|Severance Hospital|National Cancer Center, Korea	Female	19 Years and older Â (Adult, Older Adult)	Phase 2	37	Other	Interventional	Allocation: N/A|Intervention Model: Single Group Assignment|Masking: None (Open Label)|Primary Purpose: Treatment	ESR-18-14325	June 14, 2021	August 31, 2024	August 31, 2024	March 16, 2021		March 16, 2021			https://ClinicalTrials.gov/show/NCT04800978
1908	NCT02808143	Pembrolizumab and BCG Solution in Treating Patients With Recurrent Non-Muscle-Invasive Bladder Cancer		Active, not recruiting	No Results Available	Recurrent Bladder Carcinoma|Stage 0a Bladder Urothelial Carcinoma|Stage 0is Bladder Urothelial Carcinoma|Stage I Bladder Cancer	Biological: BCG Solution|Other: Laboratory Biomarker Analysis|Biological: Pembrolizumab|Other: Pharmacological Study	Maximum Tolerated Dose (MTD)|Dose Limiting Toxicities (DLTs)|Incidence of adverse events	Northwestern University|Merck Sharp & Dohme Corp.|National Cancer Institute (NCI)	All	18 Years and older Â (Adult, Older Adult)	Phase 1	9	Other|Industry|NIH	Interventional	Allocation: N/A|Intervention Model: Single Group Assignment|Masking: None (Open Label)|Primary Purpose: Treatment	NU 15U06|STU00202754|P30CA060553|NCI-2016-00664	February 10, 2017	May 15, 2020	2022-02-01	June 21, 2016		September 16, 2020	Northwestern University, Chicago, Illinois, United States		https://ClinicalTrials.gov/show/NCT02808143
451	NCT03785925	A Single-Arm Study of Bempegaldesleukin (NKTR-214) Plus Nivolumab in Cisplatin Ineligible Patients Who Have Locally Advanced or Metastatic Urothelial Cancer	PIVOT-10	Active, not recruiting	No Results Available	Urinary Bladder Neoplasm|Neoplasm Metastasis	Biological: Bempegaldesleukin|Biological: Nivolumab	Objective Response Rate (ORR) by Response Evaluation Criteria in Solid Tumors (RECIST) 1.1 per Blinded Independent Central Review (BICR) in patients whose tumors have low programmed cell death ligand (PD-L1) expression|ORR by RECIST 1.1 per BICR in all treated patients|Duration of Response (DOR) by RECIST 1.1 per BICR in all treated patients and patients whose tumors have low PD-L1 expression|ORR…	Nektar Therapeutics|Bristol-Myers Squibb	All	18 Years and older Â (Adult, Older Adult)	Phase 2	192	Industry	Interventional	Allocation: N/A|Intervention Model: Single Group Assignment|Masking: None (Open Label)|Primary Purpose: Treatment	18-214-10|CA045-012|2018-003636-79	April 29, 2019	2022-01-01	2022-07-01	December 24, 2018		May 24, 2021	Local Institution - Goodyear, Goodyear, Arizona, United States|Local Institution - Tucson, Tucson, Arizona, United States|Local Institution - San Francisco, San Francisco, California, United States|Investigator Site - Whittier, Whittier, California, United States|Local Institution - Aurora, Aurora, Colorado, United States|Local Institution - Pensacola, Pensacola, Florida, United States|Local Inst…		https://ClinicalTrials.gov/show/NCT03785925
1688	NCT04410445	Study to Compare Adjuvant Immunotherapy of Bempegaldesleukin Combined With Nivolumab Versus Nivolumab After Complete Resection of Melanoma in Patients at High Risk for Recurrence	PIVOT-12	Recruiting	No Results Available	Melanoma|Melanoma Stage III|Melanoma Stage IV|Melanoma (Skin)	Biological: Bempegaldesleukin|Biological: Nivolumab	RFS of bempegaldesleukin plus nivolumab versus nivolumab alone by BICR, is defined as the time between date of randomization and date of first recurrence, new primary melanoma, or all-cause death|Overall Survival (OS) defined as the time between the date of randomization and the date of death due to any cause|Distant Metastasis Free Survival is defined as the time between the date of randomizatio…	Nektar Therapeutics|Bristol-Myers Squibb	All	12 Years and older Â (Child, Adult, Older Adult)	Phase 3	950	Industry	Interventional	Allocation: Randomized|Intervention Model: Parallel Assignment|Masking: None (Open Label)|Primary Purpose: Treatment	20-214-29/CA045-022	July 27, 2020	2027-07-01	2027-07-01	June 1, 2020		June 2, 2021	Investigator Site - Site #9074, Anaheim, California, United States|Investigator Site - Site #9076, Fontana, California, United States|Investigator Site - Site #9056, Fullerton, California, United States|Investigator Site - Site #230, Orange, California, United States|Investigator Site - Site #9060, Orange, California, United States|Investigator Site - Site #9070, Redlands, California, United Stat…		https://ClinicalTrials.gov/show/NCT04410445
1604	NCT03729245	A Study of Bempegaldesleukin (NKTR-214: BEMPEG) in Combination With Nivolumab Compared With the Investigator's Choice of a Tyrosine Kinase Inhibitor (TKI) Therapy (Either Sunitinib or Cabozantinib Monotherapy) for Advanced Metastatic Renal Cell Carcinoma (RCC)		Active, not recruiting	No Results Available	Renal Cell Carcinoma|Metastatic Renal Cell Carcinoma	Biological: bempegaldesleukin|Drug: sunitinib|Biological: nivolumab|Drug: cabozantinib	ORR using mRECIST 1.1 by BICR in IMDC intermediate- or poor-risk patients|ORR per mRECIST 1.1 by BICR in IMDC all-risk patients|Overall survival (OS) in IMDC intermediate- or poor-risk patients|OS in IMDC all-risk patients|Progression-free survival (PFS) per mRECIST 1.1 by BICR in IMDC intermediate- or poor-risk patients|PFS per mRECIST 1.1 by BICR in IMDC all risk-patients|Incidence of treatment…	Nektar Therapeutics|Bristol-Myers Squibb	All	18 Years and older Â (Adult, Older Adult)	Phase 3	623	Industry	Interventional	Allocation: Randomized|Intervention Model: Parallel Assignment|Masking: None (Open Label)|Primary Purpose: Treatment	17-214-09|CA045002	December 18, 2018	2021-12-01	2024-06-01	November 2, 2018		May 24, 2021	Investigator Site - Anchorage, Anchorage, Alaska, United States|Investigator Site - Goodyear, Goodyear, Arizona, United States|Investigator Site - Little Rock, Little Rock, Arkansas, United States|Investigator Site - Duarte, Duarte, California, United States|Investigator Site - Los Angeles, Los Angeles, California, United States|Investigator Site - Orange, Orange, California, United States|Invest…		https://ClinicalTrials.gov/show/NCT03729245
348	NCT03946358	Combination of UCPVax Vaccine and Atezolizumab for the Treatment of Human Papillomavirus Positive Cancers (VolATIL)	VolATIL	Recruiting	No Results Available	Squamous Cell Carcinoma of the Head and Neck|Anal Canal Cancer|Cervical Cancer	Biological: Blood sample collection|Procedure: Tumor biopsies|Other: CT scan|Drug: Atezolizumab|Drug: UCPVax	Objective response rate at 4 months|Overall survival|Progression free-survival|Health related quality of life (HrQoL)	Centre Hospitalier Universitaire de Besancon|Roche Pharma AG|National Cancer Institute, France	All	18 Years to 75 Years Â (Adult, Older Adult)	Phase 2	47	Other|Industry	Interventional	Allocation: N/A|Intervention Model: Single Group Assignment|Masking: None (Open Label)|Primary Purpose: Treatment	P/2019/418	February 18, 2020	2022-01-01	2022-09-01	May 10, 2019		July 17, 2020	CHU de BesanÃ§on, BesanÃ§on, France|Centre Georges FranÃ§ois Leclerc, Dijon, France|Institut Curie, Paris, France		https://ClinicalTrials.gov/show/NCT03946358
634	NCT04253080	Expression of IL4 Induced Gene 1 in Patients With Cutaneous Melanoma: Value in Prognosis and/or in Predictive Response to Immune Checkpoint Inhibitors	ENZYMELA	Not yet recruiting	No Results Available	Cutaneous Melanoma	Biological: Blood sample|Biological: Cutaneous melanoma biopsy	Role of IL4I1+ cells in prognosis and in response to treatments (targeted and/or antiPD1/CTLA4 based therapies) in cutaneous melanoma	Assistance Publique - HÃ´pitaux de Paris|Institut National de la SantÃ© Et de la Recherche MÃ©dicale, France|Association Robert DebrÃ© (ARD)|SociÃ©tÃ© de Dermatologie FranÃ§aise|Institut Cochin	All	18 Years and older Â (Adult, Older Adult)	Not Applicable	170	Other	Interventional	Allocation: Non-Randomized|Intervention Model: Parallel Assignment|Masking: None (Open Label)|Primary Purpose: Diagnostic	APHP190243|2019-A01985-52	2021-06-01	2023-12-01	2024-06-01	February 5, 2020		April 19, 2021	Dermatology department, Paris, Ile De France, France		https://ClinicalTrials.gov/show/NCT04253080
1346	NCT02866149	Analysis of Circulating Tumor Markers in the Blood (ALCINA)	ALCINA	Recruiting	No Results Available	Cancer	Biological: Blood sampling|Procedure: Tumor sampling|Other: Stool sampling	Feasibility of the analysis of different blood-borne tumor biomarkers|Correlation with biological and clinical data	Institut Curie	All	18 Years and older Â (Adult, Older Adult)	Not Applicable	760	Other	Interventional	Allocation: Non-Randomized|Intervention Model: Parallel Assignment|Masking: None (Open Label)|Primary Purpose: Diagnostic	IC 2015-02	2015-07-01	2023-07-01	2025-01-01	August 15, 2016		February 21, 2021	Centre Georges FranÃ§ois Leclerc, Dijon, France|Institut du Cancer de Montpellier, Montpellier, France|Institut Curie (Paris hospital), Paris, France|Institut Mutualiste Montsouris, Paris, France|Institut Curie (St Cloud hospital), Saint-cloud, France		https://ClinicalTrials.gov/show/NCT02866149
1264	NCT01721772	Study of Nivolumab (BMS-936558) Compared With Dacarbazine in Untreated, Unresectable, or Metastatic Melanoma	CheckMate 066	Active, not recruiting	Has Results	Melanoma	Biological: BMS-936558 (Nivolumab)|Biological: Placebo matching BMS-936558 (Nivolumab)|Drug: Dacarbazine|Drug: Placebo matching Dacarbazine	Overall Survival (OS)|Overall Survival (OS) Rate|Progression-free Survival (PFS)|Progression-free Survival (PFS) Rate|Objective Response Rate (ORR) Per Response Evaluation Criteria in Solid Tumors (RECIST)|Overall Survival by Programmed Cell Death Ligand 1 (PD-L1) Expression Level|Change From Baseline in Health-related Quality of Life (HRQoL) Scores	Bristol-Myers Squibb	All	18 Years and older Â (Adult, Older Adult)	Phase 3	583	Industry	Interventional	Allocation: Randomized|Intervention Model: Parallel Assignment|Masking: Double (Participant, Investigator)|Primary Purpose: Treatment	CA209-066|2012-003718-16	January 17, 2013	June 24, 2014	December 15, 2020	November 6, 2012	February 25, 2016	September 11, 2020	Fundacion Cidea, Capital Federal, Buenos Aires, Argentina|Instituto Medico Especialazado Alexander Fleming, Buenos Aires, Argentina|Instituto Oncologico De Cordoba, Cordoba, Argentina|Local Institution, Camperdown, New South Wales, Australia|Coffs Harbour Health Campus, Coffs Harbour, New South Wales, Australia|Local Institution, Westmead, New South Wales, Australia|Greenslopes Private Hospital, …		https://ClinicalTrials.gov/show/NCT01721772
813	NCT01721746	A Study to Compare BMS-936558 to the Physician's Choice of Either Dacarbazine or Carboplatin and Paclitaxel in Advanced Melanoma Patients That Have Progressed Following Anti-CTLA-4 Therapy (CheckMate 037)		Active, not recruiting	Has Results	Unresectable or Metastatic Melanoma	Biological: BMS-936558|Drug: Dacarbazine|Drug: Carboplatin|Drug: Paclitaxel	Objective Response Rate (ORR)|Median Overall Survival (OS) at Primary Endpoint|Median Months of Progression-free Survival (PFS) Per Independent Radiology Review Committee (IRC/IRRC)|Objective Response Rate (ORR) by Baseline PD-L1 Expression|Median Overall Survival (OS) Time in Months by Baseline PD-L1 Expression|Mean Change From Baseline in Health-related Quality of Life (HRQoL) Global Health Sta…	Bristol-Myers Squibb	All	18 Years and older Â (Adult, Older Adult)	Phase 3	631	Industry	Interventional	Allocation: Randomized|Intervention Model: Parallel Assignment|Masking: None (Open Label)|Primary Purpose: Treatment	CA209-037|2012-001828-35	December 13, 2012	February 16, 2016	January 1, 2021	November 6, 2012	March 22, 2017	September 11, 2020	Mayo Clinic, Phoenix, Arizona, United States|UCSD Moores Cancer Center, La Jolla, California, United States|The Angeles Clinic & Research Institute, Los Angeles, California, United States|University Of California - Los Angeles, Los Angeles, California, United States|San Francisco Oncology Associates, San Francisco, California, United States|UCSF Comprehensive Cancer Center, San Francisco, Califor…		https://ClinicalTrials.gov/show/NCT01721746
46	NCT01452334	Safety Study of Anti-Programmed Death-Ligand 1 in Hematologic Malignancy		Withdrawn	No Results Available	Non-Hodgkin's Lymphoma|Hodgkin Lymphoma|Multiple Myeloma|Chronic Myelogenous Leukemia	Biological: BMS-936559 (Anti PD-L1)	Safety and tolerability of BMS-936559 as measured by the incidence of adverse events (AEs), serious AEs, dose-limiting toxicities, laboratory test abnormalities, and changes in vital signs|Pharmacokinetics of BMS-936559 as measured by maximum observed serum concentration (Cmax)|Pharmacokinetics of BMS-936559 as measured by time of maximum observed serum concentration (Tmax)|Pharmacokinetics of BM…	Bristol-Myers Squibb	All	18 Years and older Â (Adult, Older Adult)	Phase 1	0	Industry	Interventional	Allocation: N/A|Intervention Model: Single Group Assignment|Masking: None (Open Label)|Primary Purpose: Treatment	CA210-003	2011-11-01	2014-11-01	2014-11-01	October 14, 2011		February 23, 2012			https://ClinicalTrials.gov/show/NCT01452334
47	NCT01455103	Phase 1 Biomarker Study of Anti-PDL-1 in Advanced Melanoma	PD-L1	Withdrawn	No Results Available	Stage III or IV Melanoma	Biological: BMS-936559 (Anti-PD-L1)	Evidence of immunomodulatory effects of BMS-936559 as measured by changes from baseline in biomarkers assessed 1) peripheral blood assays including flow cytometry and soluble factors and 2) tumor based assays including immunohistochemistry|Safety and tolerability of BMS-936559 as measured by the incidence of adverse events (AEs), serious AEs, laboratory test abnormalities, and changes in vital si…	Bristol-Myers Squibb	All	18 Years and older Â (Adult, Older Adult)	Phase 1	0	Industry	Interventional	Allocation: Randomized|Intervention Model: Parallel Assignment|Masking: None (Open Label)|Primary Purpose: Basic Science	CA210-002	2011-11-01	2013-11-01	2013-11-01	October 19, 2011		December 13, 2011			https://ClinicalTrials.gov/show/NCT01455103
925	NCT02576457	Safety, Pharmacokinetics and Pharmacodynamics of BMS-936559 in Severe Sepsis		Terminated	No Results Available	Severe Sepsis|Septic Shock	Biological: BMS-936559|Other: Placebo	Part 1: Safety of BMS-936559 in subjects with severe sepsis - measured by the incidence rates of death, AEs, SAEs, AEs leading to discontinuation, AEs of special interest and laboratory abnormalities|Part 1: Tolerability of BMS-936559 in subjects with severe sepsis|Part 2: All-cause mortality within 90 days of study drug administration|Maximum observed serum concentration (Cmax) of BMS-936559|Tim…	Bristol-Myers Squibb	All	18 Years and older Â (Adult, Older Adult)	Phase 1	35	Industry	Interventional	Allocation: Randomized|Intervention Model: Parallel Assignment|Masking: Quadruple (Participant, Care Provider, Investigator, Outcomes Assessor)|Primary Purpose: Treatment	AI471-049	December 2, 2015	March 15, 2017	March 15, 2017	October 15, 2015		September 15, 2017	Uc Davis Medical Center, Sacramento, California, United States|Local Institution, Denver, Colorado, United States|University Of Florida, Gainesville, Florida, United States|Emory University, Atlanta, Georgia, United States|Osf Saint Francis Medical Center, Peoria, Illinois, United States|Massachusetts General Hospital, Boston, Massachusetts, United States|Baystate Medical Center, Springfield, Mas…		https://ClinicalTrials.gov/show/NCT02576457
1650	NCT04702880	A Study of BMS-986012 in Combination With Carboplatin, Etoposide, and Nivolumab as First-line Therapy in Extensive-stage Small Cell Lung Cancer		Recruiting	No Results Available	Extensive-stage Small Cell Lung Cancer	Biological: BMS-986012|Drug: Carboplatin|Drug: Etoposide|Biological: Nivolumab	Incidence of adverse events (AEs)|Incidence of serious adverse events (SAEs)|Incidence of AEs leading to discontinuation|Incidence of deaths|Progression-free survival (PFS) by blinded independent central review (BICR) based on Response Evaluation Criteria in Solid Tumors (RECIST) v1.1 criteria|Progression-free survival rate (PFSR)|PFS by investigator based on RECIST v1.1 criteria|PFSR|Objective r…	Bristol-Myers Squibb	All	18 Years and older Â (Adult, Older Adult)	Phase 2	120	Industry	Interventional	Allocation: Randomized|Intervention Model: Parallel Assignment|Masking: None (Open Label)|Primary Purpose: Treatment	CA001-050|2020-001863-10|U1111-1250-4427	March 17, 2021	September 24, 2023	September 7, 2024	January 11, 2021		May 24, 2021	Local Institution, Lexington, Kentucky, United States|John Theurer Cancer Center, Hackensack, New Jersey, United States|Local Institution, Durham, North Carolina, United States|Local Institution, Cincinnati, Ohio, United States|Local Institution, Dallas, Texas, United States|Westmead Hospital-Department of Medical Oncology, Westmead, New South Wales, Australia|Local Institution, Melbourne, Victor…		https://ClinicalTrials.gov/show/NCT04702880
125	NCT04534205	A Clinical Trial Investigating the Safety, Tolerability, and Therapeutic Effects of BNT113 in Combination With Pembrolizumab Versus Pembrolizumab Alone for Patients With a Form of Head and Neck Cancer Positive for Human Papilloma Virus 16 and Expressing the Protein PD-L1	AHEAD-MERIT	Recruiting	No Results Available	Unresectable Head and Neck Squamous Cell Carcinoma|Metastatic Head and Neck Cancer|Recurrent Head and Neck Cancer	Biological: BNT113|Biological: Pembrolizumab	Part A - Occurrence of treatment-emergent adverse event (TEAE) - BNT113 in combination with pembrolizumab|Part B - Overall Survival (OS)|Part B - Overall response rate (ORR) assessed by blinded independent central review (BICR)|Overall response rate (ORR) by investigator's assessment|Progression free survival (PFS)|Disease control rate (DCR)|Duration of Response (DOR)|Occurrence of TEAE - BNT113 …	BioNTech SE	All	18 Years and older Â (Adult, Older Adult)	Phase 2	285	Industry	Interventional	Allocation: Randomized|Intervention Model: Parallel Assignment|Masking: None (Open Label)|Primary Purpose: Treatment	BNT113-01|2020-001400-41	January 7, 2021	2025-05-01	2025-05-01	September 1, 2020		May 10, 2021	Winship Cancer Institute, Atlanta, Georgia, United States|Norton Cancer Institute, Louisville, Kentucky, United States|Montefiore Medical Center, Bronx, New York, United States|Uniklinikum, Landeskrankenhaus, Univ. Klinik fÃ¼r Innere Medizin III der PMU, Salzburg, Austria		https://ClinicalTrials.gov/show/NCT04534205
1156	NCT04296942	BN-Brachyury, Entinostat, Adotrastuzumab Emtansine and M7824 in Advanced Stage Breast Cancer (BrEAsT)		Recruiting	No Results Available	Breast Cancer|Triple Negative Breast Cancer|HER2+ Breast Cancer|Hormone Receptor Negative Breast Cancer|Metastatic Breast Cancer	Biological: Brachyury-TRICOM|Drug: Entinostat|Biological: M7824|Biological: Ado-trastuzumab emtansine	Overall response rate for patients with TNBC|Overall response rate for patients with HER2+BC|Safety for each of the three combinations of agents|Progression-free survival in TNBC|Progression-free survival (PFS) in patients with metastatic HER2+ metastatic breast cancer who progressed on initial treatment with THP|absolute percentage of stromal TIL in metastatic deposits in patients with metastati…	National Cancer Institute (NCI)|National Institutes of Health Clinical Center (CC)	All	18 Years and older Â (Adult, Older Adult)	Phase 1	65	NIH	Interventional	Allocation: Non-Randomized|Intervention Model: Sequential Assignment|Masking: None (Open Label)|Primary Purpose: Treatment	200056|20-C-0056	May 4, 2021	January 1, 2024	January 1, 2024	March 5, 2020		May 7, 2021	National Institutes of Health Clinical Center, Bethesda, Maryland, United States		https://ClinicalTrials.gov/show/NCT04296942
44	NCT04203485	Camrelizumab Combined With Apatinib Mesylate or Camrelizumab Alone for First-line Treatment in Subjects With Programmed Death Ligand 1 (PD-L1) Positive Relapsed or Advanced Non-small Cell Lung Cancer (NSCLC)		Not yet recruiting	No Results Available	PD-L1 Positive Non-small Cell Lung Cancer	Biological: Camrelizumab 200mg|Drug: Apatinib Mesylate 250mg|Drug: Pemetrexed disodium for injection|Drug: Paclitaxel injection|Drug: Carboplatin	Progression Free Survival (PFS) assessed by Independent review committee (IRC)|Overall survival|PFS assessed by investigator|Objective Response Rate|Disease Control Rate|Duration of Response|Time to Treatment Failure|Adverse Events and Serious Adverse Events	Jiangsu HengRui Medicine Co., Ltd.	All	18 Years to 70 Years Â (Adult, Older Adult)	Phase 3	762	Industry	Interventional	Allocation: Randomized|Intervention Model: Parallel Assignment|Masking: None (Open Label)|Primary Purpose: Treatment	SHR-1210-III-315	June 15, 2020	March 31, 2022	May 31, 2022	December 18, 2019		May 8, 2020			https://ClinicalTrials.gov/show/NCT04203485
168	NCT03330834	CAR-T Cell Immunotherapy for Advanced Lung Cancer		Terminated	Has Results	Advanced Lung Cancer	Biological: CAR-T cells to treat advanced lung cancer	Number of Participants With Treatment-Emergent Adverse Events Associated With PD-L1 CAR-T Cell Treatment|Number of Participants Experiencing a Complete (CR) or Partial (PR) Tumor Response	Sun Yat-sen University|Guangzhou Yiyang Biological Technology Co., Ltd.	All	18 Years to 65 Years Â (Adult, Older Adult)	Phase 1	1	Other	Interventional	Allocation: N/A|Intervention Model: Single Group Assignment|Masking: None (Open Label)|Primary Purpose: Treatment	CART-YY2017	November 20, 2017	April 14, 2020	April 14, 2020	November 6, 2017	July 13, 2020	July 13, 2020	Sun Yat-sen University Cancer Center, Guangzhou, Guangdong, China	Study Protocol and Statistical Analysis Plan, https://ClinicalTrials.gov/ProvidedDocs/34/NCT03330834/Prot_SAP_000.pdf	https://ClinicalTrials.gov/show/NCT03330834
1014	NCT04381741	CD19 CAR-T Expressing IL7 and CCL19 Combined With PD1 mAb for Relapsed or Refractory Diffuse Large B Cell Lymphoma	CICPD	Recruiting	No Results Available	Diffuse Large B-cell Lymphoma	Biological: CD19-7Ã—19 CAR-T plus PD1 monoclonal antibody	Objective response rate|progression-free survival|overall survival|Duration of Overall Response|Relapse rate	Second Affiliated Hospital, School of Medicine, Zhejiang University	All	18 Years to 75 Years Â (Adult, Older Adult)	Phase 1	24	Other	Interventional	Intervention Model: Sequential Assignment|Masking: None (Open Label)|Primary Purpose: Treatment	IR2020001132	June 18, 2020	September 1, 2023	September 1, 2023	May 11, 2020		June 29, 2020	2nd Affiliated Hospital, School of Medicine, Zhejiang University, Hangzhou, Zhejiang, China	Study Protocol and Statistical Analysis Plan, https://ClinicalTrials.gov/ProvidedDocs/41/NCT04381741/Prot_SAP_000.pdf|"Informed Consent Form", https://ClinicalTrials.gov/ProvidedDocs/41/NCT04381741/ICF_001.pdf	https://ClinicalTrials.gov/show/NCT04381741
1571	NCT03258554	Radiation Therapy With Durvalumab or Cetuximab in Treating Patients With Locoregionally Advanced Head and Neck Cancer Who Cannot Take Cisplatin		Recruiting	No Results Available	Clinical Stage III HPV-Mediated (p16-Positive) Oropharyngeal Carcinoma AJCC v8|Head and Neck Squamous Cell Carcinoma|Hypopharyngeal Squamous Cell Carcinoma|Laryngeal Squamous Cell Carcinoma|Oral Cavity Squamous Cell Carcinoma|Oropharyngeal Squamous Cell Carcinoma|Pathologic Stage III HPV-Mediated (p16-Positive) Oropharyngeal Carcinoma AJCC v8|Squamous Cell Carcinoma of Unknown Primary|Stage III H…	Biological: Cetuximab|Biological: Durvalumab|Radiation: Intensity-Modulated Radiation Therapy|Other: Laboratory Biomarker Analysis|Other: Quality-of-Life Assessment|Other: Questionnaire Administration	Dose-limiting toxicity (DLT) defined as the occurrence of an adverse event (AE) during the specified observation window (Lead -in)|Progression-free survival (PFS) (Phase II)|Overall survival (OS) (Phase III)|Locoregional failure (LRF)|Distant metastasis (DM)|Competing mortality|Response on 4-month fludeoxyglucose F-18 (FDG)-positron emission tomography (PET)/computed tomography (CT)|Acute toxicit…	National Cancer Institute (NCI)|Canadian Cancer Trials Group|NRG Oncology	All	18 Years and older Â (Adult, Older Adult)	Phase 2|Phase 3	474	NIH|Other	Interventional	Allocation: Randomized|Intervention Model: Parallel Assignment|Masking: None (Open Label)|Primary Purpose: Treatment	NCI-2017-01522|NRG-HN004|U10CA180868	December 12, 2017	December 31, 2025	December 31, 2025	August 23, 2017		June 11, 2021	University of Alabama at Birmingham Cancer Center, Birmingham, Alabama, United States|University of South Alabama Mitchell Cancer Institute, Mobile, Alabama, United States|Banner MD Anderson Cancer Center, Gilbert, Arizona, United States|CTCA at Western Regional Medical Center, Goodyear, Arizona, United States|Banner University Medical Center - Tucson, Tucson, Arizona, United States|University of…		https://ClinicalTrials.gov/show/NCT03258554
1507	NCT02365818	Safety and Efficacy of CG0070 Oncolytic Virus Regimen for High Grade NMIBC After BCG Failure	BOND2	Completed	No Results Available	Bladder Cancer	Biological: CG0070	Durable Complete Response Proportion (DCR)|Cystectomy Free Survival|Complete Response Survival|Progression Free Survival|Time to Progression to Muscle Invasive Disease|Overall Survival|PD-L1 Status Changes|Organ Confined Disease Proportions|Complete Response Proportions|PD-1 Status Changes|Disease Regression Proportions	CG Oncology, Inc.	All	18 Years and older Â (Adult, Older Adult)	Phase 2	66	Industry	Interventional	Allocation: N/A|Intervention Model: Single Group Assignment|Masking: None (Open Label)|Primary Purpose: Treatment	BOND 2 version 3.8	June 2, 2015	2018-08-01	2019-02-01	February 19, 2015		April 14, 2021	Alaska Clinical Research Center, Anchorage, Alaska, United States|BCG Oncology, Phoenix, Arizona, United States|Arizona Institute of Urology, Tucson, Arizona, United States|Institute of Urologic Oncology at UCLA, Los Angeles, California, United States|UC Irvine Medical Center, Orange, California, United States|University of California, San Diego, San Diego, California, United States|UF Health Can…		https://ClinicalTrials.gov/show/NCT02365818
812	NCT03423992	Personalized Chimeric Antigen Receptor T Cell Immunotherapy for Patients With Recurrent Malignant Gliomas		Recruiting	No Results Available	Glioma|Malignant Glioma of Brain|Recurrence Tumor	Biological: chimeric antigen receptor T cells	Adverse events attributed to the administration of the chimeric antigen receptor T cells|Objective Response Rate|clinical activity of chimeric antigen receptor T cells	Xuanwu Hospital, Beijing|Beijing Mario Biotech Company|Hebei Senlang BIotech Company|Beijing HuiNengAn Biotech Company	All	18 Years to 70 Years Â (Adult, Older Adult)	Phase 1	100	Other	Interventional	Allocation: N/A|Intervention Model: Single Group Assignment|Masking: None (Open Label)|Primary Purpose: Treatment	Xuanwu hospital	March 2, 2018	January 30, 2023	January 30, 2023	February 6, 2018		June 15, 2021	Xuanwu Hospital, Beijing, China		https://ClinicalTrials.gov/show/NCT03423992
2	NCT03672305	Clinical Study on the Efficacy and Safety of c-Met/PD-L1 CAR-T Cell Injection in the Treatment of HCC		Unknown status	No Results Available	Primary Hepatocellular Carcinoma	Biological: c-Met/PD-L1 CAR-T cell injection	The efficacy of c-Met/PD-L1 CAR-T cells in the treatment of HCC|the incidence of treatment-emergent adverse events of c-Met/PD-L1 T cell injection in the treatment of HCC|The amplification and persistence of c-Met/PD-L1 CAR-T cell in the subjects varied with time	The Second Hospital of Nanjing Medical University	All	18 Years to 70 Years Â (Adult, Older Adult)	Early Phase 1	50	Other	Interventional	Allocation: N/A|Intervention Model: Single Group Assignment|Masking: None (Open Label)|Primary Purpose: Treatment	JGZNO1	October 1, 2018	October 30, 2019	October 30, 2019	September 14, 2018		September 18, 2018			https://ClinicalTrials.gov/show/NCT03672305
697	NCT03789604	A Study of CS1001 in Subjects With Stage IV Non-Small Cell Lung Cancer		Active, not recruiting	No Results Available	Non Small Cell Lung Cancer	Biological: CS1001 monoclonal antibody|Biological: CS1001 placebo	Progression-free survival (PFS) in subjects with PD-L1â‰¥ 1% and PFS in all subjects evaluated by investigators according to Response Evaluation Criteria in Solid Tumors (RECIST) v1.1	CStone Pharmaceuticals	All	18 Years to 75 Years Â (Adult, Older Adult)	Phase 3	479	Industry	Interventional	Allocation: Randomized|Intervention Model: Parallel Assignment|Masking: Quadruple (Participant, Care Provider, Investigator, Outcomes Assessor)|Primary Purpose: Treatment	CS1001-302	December 13, 2018	June 8, 2020	August 31, 2024	December 28, 2018		February 21, 2021	Shanghai Pulmonary Hospital, Shanghai, Shanghai, China		https://ClinicalTrials.gov/show/NCT03789604
1063	NCT01313416	Gemcitabine and CT-011 for Resected Pancreatic Cancer		Terminated	Has Results	Pancreatic Neoplasms|Cancer of the Pancreas|Neoplasms Pancreatic|Pancreatic Cancer|Pancreas Cancer	Biological: CT-011|Drug: Gemcitabine	Toxicity Evaluation: From Time of First Treatment With CT-011 (Pidilizumab, MDV9300)|Disease Response: Evaluated Using the Revised Response Evaluation Criteria in Solid Tumors (RECIST) Guidelines (v1.1)	Augusta University	All	18 Years and older Â (Adult, Older Adult)	Phase 2	2	Other	Interventional	Allocation: N/A|Intervention Model: Single Group Assignment|Masking: None (Open Label)|Primary Purpose: Treatment	11-C-0100	2012-09-01	2017-01-01	2017-01-01	March 11, 2011	July 10, 2019	July 10, 2019	Georgia Regents University, Augusta, Georgia, United States		https://ClinicalTrials.gov/show/NCT01313416
594	NCT04725474	First-in-Human Study of the GDF-15 Neutralizing Antibody CTL-002 in Patients With Advanced Cancer (GDFATHER)	GDFATHER	Recruiting	No Results Available	Solid Tumor, Adult	Biological: CTL-002	Adverse Events (Parts A & B)|Determination of DLT and MTD (Part A)|Evaluation of clinical efficacy according RECIST (Part B)|Cmax following the first dose of CTL-002 (Part A & B)|AUC following the first dose of CTL-002 (Part A & B)|Half-life of CTL-002 (Part A & B)|Evaluation of treatment-emergent cytokine/chemokine concentrations (including TNF-a, IFN-g, IL-2, CXCL-9 and CXCL-10) (Part A & B)|Ev…	CatalYm GmbH	All	18 Years and older Â (Adult, Older Adult)	Phase 1	155	Industry	Interventional	Allocation: Non-Randomized|Intervention Model: Parallel Assignment|Masking: None (Open Label)|Primary Purpose: Treatment	CTL-002-001	December 9, 2020	May 31, 2023	May 31, 2025	January 26, 2021		May 4, 2021	UniversitÃ¤tsklinikum Essen, Westdeutsches Tumorzentrum, Innere Klinik und Poliklinik, Essen, Germany|UniversitÃ¤tsklinikum WÃ¼rzburg, Comprehensive Cancer Center, WÃ¼rzburg, Germany|Hospital Universitari Vall d'Hebron, Institute of Oncology, Barcelona, Spain|START Madrid, Hospital Universitario HM Sanchinarro, Madrid, Spain|Clinica Universidad de Navarra, Unidad Central de Ensayos Clinicos, Pamp…		https://ClinicalTrials.gov/show/NCT04725474
1343	NCT04567069	Safety and Efficacy Study for MG-7-DC Vaccine in Gastric Cancer Treatment		Recruiting	No Results Available	Gastric Cancer	Biological: DC vaccine|Biological: CTL|Drug: Sintilimab Injection	Objective Response Rate (ORR) (PR+CR)|Disease Control Rate (DCR) (PR+CR+SD)|Progression-free Survival (PFS)|Health-related quality of life (QoL): 36-Item Short Form (SF-36)	The Second Hospital of Shandong University|Shandong Sunstem Biotechnology Co.,Ltd.	All	18 Years to 80 Years Â (Adult, Older Adult)	Phase 1|Phase 2	45	Other	Interventional	Allocation: Randomized|Intervention Model: Parallel Assignment|Masking: None (Open Label)|Primary Purpose: Treatment	DC-S-â… /â…¡	2020-09-01	2021-12-01	2022-06-01	September 28, 2020		September 28, 2020	The 2nd Hospital of Shandong University, Jinan, Shandong, China		https://ClinicalTrials.gov/show/NCT04567069
1915	NCT04201873	Pembrolizumab and a Vaccine (ATL-DC) for the Treatment of Surgically Accessible Recurrent Glioblastoma		Recruiting	No Results Available	Recurrent Glioblastoma	Biological: Dendritic Cell Tumor Cell Lysate Vaccine|Biological: Pembrolizumab|Other: Placebo Administration|Drug: Poly ICLC	Cell cycle-related signature|Expansion of T cell receptor (TCR) clones|Incidence of adverse events (AEs)|6 month progression-free survival (PFS6)|Overall survival (OS)	Jonsson Comprehensive Cancer Center|National Cancer Institute (NCI)|Merck Sharp & Dohme Corp.|Phase One Foundation|Oncovir, Inc.	All	18 Years and older Â (Adult, Older Adult)	Phase 1	40	Other|NIH|Industry	Interventional	Allocation: Randomized|Intervention Model: Parallel Assignment|Masking: Double (Participant, Investigator)|Primary Purpose: Treatment	19-001090|NCI-2019-07994	January 8, 2020	August 1, 2024	August 1, 2025	December 17, 2019		March 12, 2021	UCLA / Jonsson Comprehensive Cancer Center, Los Angeles, California, United States		https://ClinicalTrials.gov/show/NCT04201873
761	NCT03989895	Arm 2: Intratumoral Injection of Dengue Virus-1 #45AZ5 (PV-001-DV) in Patients With Advanced Melanoma		Not yet recruiting	No Results Available	Advanced Melanoma	Biological: Dengue Virus-1 #45AZ5 (PV-001-DV)	Incidence and severity of Treatment-Emergent Adverse Events of PV-001-DV|Overall Response Rate (ORR)|Progression-Free Survival (PFS)|Overall Survival (OS)	PrimeVax Immuno-Oncology Inc.|Walter Reed Army Institute of Research (WRAIR)	All	18 Years and older Â (Adult, Older Adult)	Phase 1	10	Industry|U.S. Fed	Interventional	Allocation: N/A|Intervention Model: Single Group Assignment|Masking: None (Open Label)|Primary Purpose: Treatment	PV001-001 (Arm 2)	September 1, 2021	2022-01-01	2022-09-01	June 18, 2019		March 10, 2021			https://ClinicalTrials.gov/show/NCT03989895
1899	NCT03794349	Irinotecan Hydrochloride, Temozolomide, and Dinutuximab With or Without Eflornithine in Treating Patients With Relapsed or Refractory Neuroblastoma		Suspended	No Results Available	High Risk Neuroblastoma|Recurrent Ganglioneuroblastoma|Refractory Ganglioneuroblastoma	Biological: Dinutuximab|Drug: Eflornithine Hydrochloride|Drug: Irinotecan Hydrochloride|Biological: Sargramostim|Drug: Temozolomide	Response rate|Progression-free survival (PFS)|Overall survival (OS)|Incidence of adverse events >= Grade 3 (Regimen B)	Children's Oncology Group|National Cancer Institute (NCI)	All	1 Year and older Â (Child, Adult, Older Adult)	Phase 2	95	Other|NIH	Interventional	Allocation: Randomized|Intervention Model: Parallel Assignment|Masking: None (Open Label)|Primary Purpose: Treatment	ANBL1821|NCI-2018-03377|U10CA180886	May 28, 2019	March 31, 2024	March 31, 2024	January 7, 2019		May 25, 2021	Children's Hospital of Alabama, Birmingham, Alabama, United States|Arkansas Children's Hospital, Little Rock, Arkansas, United States|Kaiser Permanente Downey Medical Center, Downey, California, United States|Children's Hospital Los Angeles, Los Angeles, California, United States|Cedars Sinai Medical Center, Los Angeles, California, United States|Valley Children's Hospital, Madera, California, Un…		https://ClinicalTrials.gov/show/NCT03794349
1355	NCT02798406	Combination Adenovirus + Pembrolizumab to Trigger Immune Virus Effects	CAPTIVE	Active, not recruiting	No Results Available	Brain Cancer|Brain Neoplasm|Glioma|Glioblastoma|Gliosarcoma|Malignant Brain Tumor|Neoplasm, Neuroepithelial|Neuroectodermal Tumors|Neoplasm by Histologic Type|Neoplasm, Nerve Tissue|Nervous System Diseases	Biological: DNX-2401|Biological: pembrolizumab	Objective response rate (ORR)|Overall survival (OS)|Time to tumor response|Duration of response	DNAtrix, Inc.|Merck Sharp & Dohme Corp.	All	18 Years and older Â (Adult, Older Adult)	Phase 2	49	Industry	Interventional	Allocation: N/A|Intervention Model: Single Group Assignment|Masking: None (Open Label)|Primary Purpose: Treatment	2401BT-002P	October 6, 2016	March 17, 2021	2021-06-01	June 14, 2016		May 21, 2021	University of Arkansas for Medical Sciences (UAMS), Little Rock, Arkansas, United States|UCLA Medical Center, Los Angeles, California, United States|Northwestern University, Chicago, Illinois, United States|University of Minnesota Neurosurgery, Minneapolis, Minnesota, United States|Rutgers Cancer Institute of New Jersey, New Brunswick, New Jersey, United States|Memorial Sloan Kettering Cancer Cen…		https://ClinicalTrials.gov/show/NCT02798406
1150	NCT02715284	Study of TSR-042, an Anti-programmed Cell Death-1 Receptor (PD-1) Monoclonal Antibody, in Participants With Advanced Solid Tumors	GARNET	Recruiting	No Results Available	Neoplasms	Biological: Dostarlimab	Part 1: Number of participants with treatment emergent AEs (TEAEs)|Part 1: Number of participants with immune related AEs of interest|Part 1: Number of participants with abnormal hematology parameters|Part 1: Number of participants with abnormal clinical chemistry parameters|Part 1: Number of participants with abnormal thyroid function|Part 1: Number of participants with abnormal urine parameters…	Tesaro, Inc.	All	18 Years and older Â (Adult, Older Adult)	Phase 1	740	Industry	Interventional	Allocation: Non-Randomized|Intervention Model: Sequential Assignment|Masking: None (Open Label)|Primary Purpose: Treatment	213346|4010-01-001	March 7, 2016	April 4, 2024	April 4, 2024	March 22, 2016		May 7, 2021	GSK Investigational Site, Birmingham, Alabama, United States|GSK Investigational Site, Goodyear, Arizona, United States|GSK Investigational Site, Phoenix, Arizona, United States|GSK Investigational Site, Scottsdale, Arizona, United States|GSK Investigational Site, Fayetteville, Arkansas, United States|GSK Investigational Site, Encinitas, California, United States|GSK Investigational Site, La Joll…		https://ClinicalTrials.gov/show/NCT02715284
1926	NCT04493060	Niraparib and Dostarlimab for the Treatment of Germline or Somatic BRCA1/2 and PALB2 Mutated Metastatic Pancreatic Cancer		Recruiting	No Results Available	Metastatic Pancreatic Ductal Adenocarcinoma|Stage IV Pancreatic Cancer AJCC v8	Biological: Dostarlimab|Drug: Niraparib	Disease control rate at 12 weeks (DCR12)|Objective response rate (ORR)|Time to next treatment (TTNT)|Overall survival (OS)|Time to and duration of confirmed response|Progression-free survival (PFS)|Incidence of adverse events (AEs)	Mayo Clinic|National Cancer Institute (NCI)	All	18 Years and older Â (Adult, Older Adult)	Phase 2	20	Other|NIH	Interventional	Allocation: N/A|Intervention Model: Single Group Assignment|Masking: None (Open Label)|Primary Purpose: Treatment	MC1841|NCI-2020-05352|P30CA015083	December 28, 2020	September 1, 2022	December 1, 2022	July 30, 2020		April 23, 2021	Mayo Clinic Arizona, Scottsdale, Arizona, United States|Mayo Clinic, Jacksonville, Florida, United States|Mayo Clinic in Rochester, Rochester, Minnesota, United States		https://ClinicalTrials.gov/show/NCT04493060
1183	NCT04440735	A Study of DSP107 Alone and in Combination With Atezolizumab for Patients With Advanced Solid Tumors		Recruiting	No Results Available	Advanced Solid Tumor|Non Small Cell Lung Cancer	Biological: DSP107|Biological: Atezolizumab	Adverse Events (AEs)|Dose Limiting Toxicities (DLT)|DSP107 Serum Concentration|DSP107 Effect on Phenotypic and Activation Profiles of Peripheral Blood Mononuclear Cells|DSP107 and atezolizumab anti-drug antibody (ADA) formation	Kahr Medical	All	18 Years and older Â (Adult, Older Adult)	Phase 1|Phase 2	100	Industry	Interventional	Allocation: Non-Randomized|Intervention Model: Sequential Assignment|Masking: None (Open Label)|Primary Purpose: Treatment	DSP107_001	October 7, 2020	2023-06-01	2023-08-01	June 22, 2020		May 26, 2021	Moores Cancer Center, UCSD, La Jolla, California, United States|University of Colorado Hospital, Anschutz Cancer Pavilion (ACP), Aurora, Colorado, United States|KUCC / KUMCRI University of Kansas Cancer Center, Kansas City, Kansas, United States|SKCC-Sidney Kimmel Cancer Center Thomas Jefferson University, Philadelphia, Pennsylvania, United States|UPMC Hillman Cancer Center University of Pittsbur…		https://ClinicalTrials.gov/show/NCT04440735
27	NCT04684459	Dual-targeting HER2 and PD-L1 CAR-T for Cancers With Pleural or Peritoneal Metastasis		Not yet recruiting	No Results Available	Peritoneal Carcinoma Metastatic|Pleural Effusion, Malignant	Biological: Dual-targeting HER2 and PD-L1 CAR-T cells	Incidence of Treatment-Related Adverse Events|Dose-limiting toxicity (DLT)|ORRï¼ˆobjective response rateï¼‰|DOR (duration of response)	Sichuan University	All	18 Years to 70 Years Â (Adult, Older Adult)	Early Phase 1	18	Other	Interventional	Allocation: N/A|Intervention Model: Single Group Assignment|Masking: None (Open Label)|Primary Purpose: Treatment	MCART-002	January 1, 2021	January 1, 2023	January 1, 2024	December 24, 2020		December 24, 2020	West China Hospital, Sichuan University, Chengdu, Sichuan, China		https://ClinicalTrials.gov/show/NCT04684459
469	NCT03759496	Efficacy of Durvalumab in Non-muscle-invasive Bladder Cancer		Recruiting	No Results Available	Bladder Cancer	Biological: Durvalumab	The maximum tolerated dose (MTD) of Durvalumab among 500mg, 750mg and 1000mg that will be given intravesically to patients with BCG-refractory NMIBC|The possibility of a rate of high-grade relapse free (HGFR) that it is defined as the development of TaG3, T1G3, CIS or muscle-invasive disease after the initiation of durvalumab therapy.|Efficacy of intravesical administration of Durvalumab at MTD i…	Hellenic GenitoUrinary Cancer Group	All	18 Years and older Â (Adult, Older Adult)	Phase 2	39	Other	Interventional	Allocation: N/A|Intervention Model: Single Group Assignment|Masking: None (Open Label)|Primary Purpose: Treatment	ESR-16-12611|2018-002100-13	November 15, 2018	August 31, 2021	December 31, 2021	November 30, 2018		November 4, 2020	Hellenic GenitoUrinary Cancer Group, Athens, Attica, Greece		https://ClinicalTrials.gov/show/NCT03759496
1587	NCT03528694	Assessment of Efficacy and Safety of Durvalumab Plus BCG Compared to the Standard Therapy With BCG in Non-muscle Invasive Bladder Cancer	POTOMAC	Active, not recruiting	No Results Available	Non-muscle-invasive Bladder Cancer	Biological: Durvalumab (MEDI4736)|Biological: Bacillus Calmette-Guerin (BCG)	The efficacy of Durvalumab + BCG (induction plus maintenance) combination therapy compared to SoC in terms of Disease free survival (DFS) in patients with NMIBC|The efficacy of Durvalumab + BCG (induction plus maintenance) therapy compare to SoC in terms of DFS after 24 months of last subject's last dose of IP|Disease-related symptoms and HRQoL in patients with NMIBC treated with Durvalumab + BCG…	AstraZeneca	All	18 Years to 130 Years Â (Adult, Older Adult)	Phase 3	1018	Industry	Interventional	Allocation: Randomized|Intervention Model: Parallel Assignment|Masking: None (Open Label)|Primary Purpose: Treatment	D419JC00001	May 14, 2018	November 24, 2021	November 25, 2024	May 18, 2018		April 15, 2021	Research Site, Auchenflower, Australia|Research Site, Box Hill, Australia|Research Site, Brisbane, Australia|Research Site, Kogarah, Australia|Research Site, Orange, Australia|Research Site, Parkville, Australia|Research Site, Westmead, Australia|Research Site, Wollongong, Australia|Research Site, Graz, Austria|Research Site, Innsbruck, Austria|Research Site, Linz, Austria|Research Site, Salzburg…		https://ClinicalTrials.gov/show/NCT03528694
1690	NCT02519348	A Study of Durvalumab or Tremelimumab Monotherapy, or Durvalumab in Combination With Tremelimumab or Bevacizumab in Advanced Hepatocellular Carcinoma		Active, not recruiting	No Results Available	Hepatocellular Carcinoma	Biological: Durvalumab + tremelimumab|Biological: Durvalumab|Biological: Tremelimumab|Biological: Durvalumab + Bevacizumab	Number of subjects reporting adverse events and number of subjects reporting serious adverse events.|Number of subjects experiencing dose limiting toxicities|Objective Response Rate|Duration of Response|Overall Survival|PD-L1 expression|Time to Progression|Progression Free Survival|Disease Control Rate|Time to Response	MedImmune LLC	All	18 Years to 99 Years Â (Adult, Older Adult)	Phase 2	433	Industry	Interventional	Allocation: Randomized|Intervention Model: Parallel Assignment|Masking: None (Open Label)|Primary Purpose: Treatment	D4190C00022	October 19, 2015	November 6, 2020	December 31, 2021	August 10, 2015		June 14, 2021	Research Site, Phoenix, Arizona, United States|Research Site, San Francisco, California, United States|Research Site, New Haven, Connecticut, United States|Research Site, Jacksonville, Florida, United States|Research Site, Tampa, Florida, United States|Research Site, Indianapolis, Indiana, United States|Research Site, Boston, Massachusetts, United States|Research Site, New York, New York, United …		https://ClinicalTrials.gov/show/NCT02519348
640	NCT02542293	Study of Durvalumab With Tremelimumab Versus SoC as 1st Line Therapy in Metastatic Non Small-Cell Lung Cancer (NSCLC) (NEPTUNE).	NEPTUNE	Active, not recruiting	No Results Available	Non Small Cell Lung Carcinoma NSCLC	Biological: Durvalumab +Tremelimumab|Drug: Paclitaxel + carboplatin|Drug: Gemcitabine + cisplatin|Drug: Gemcitabine + carboplatin|Drug: Pemetrexed + cisplatin|Drug: Pemetrexed + carboplatin	To assess the efficacy of MEDI4736 + tremelimumab combination therapy compared to Standard of Care (SoC) in terms of Overall Survival (OS) in patients with bTMB â‰¥ 20mut/Mb|To assess the efficacy of MEDI4736 + tremelimumab combination therapy compared to SoC in terms of OS|To further assess the efficacy of MEDI4736 + tremelimumab combination therapy compared to SoC in terms of Progression-free s…	AstraZeneca	All	18 Years to 130 Years Â (Adult, Older Adult)	Phase 3	953	Industry	Interventional	Allocation: Randomized|Intervention Model: Parallel Assignment|Masking: None (Open Label)|Primary Purpose: Treatment	D419AC00003	November 3, 2015	September 21, 2020	October 29, 2021	September 7, 2015		March 22, 2021	Research Site, Anaheim, California, United States|Research Site, San Diego, California, United States|Research Site, Santa Rosa, California, United States|Research Site, Louisville, Kentucky, United States|Research Site, Florham Park, New Jersey, United States|Research Site, Albuquerque, New Mexico, United States|Research Site, East Setauket, New York, United States|Research Site, Fresh Meadows, …		https://ClinicalTrials.gov/show/NCT02542293
312	NCT03051906	Durvalumab, Cetuximab and Radiotherapy in Head Neck Cancer	DUCRO-HN	Not yet recruiting	No Results Available	Head and Neck Neoplasms	Biological: Durvalumab|Biological: Cetuximab|Radiation: Intensity modulated radiation therapy (IMRT)	To assess the efficacy of the experimental regimen (Durvalumab, Cetuximab and Radiotherapy)|To assess the number of participants with treatment-related adverse events according to CTCAE v.4|To assess the tolerability of the experimental regimen (Durvalumab, Cetuximab and Radiotherapy)|To assess the number of participants with treatment-related adverse events|To assess health-related quality of li…	Azienda Ospedaliero-Universitaria Careggi	All	18 Years and older Â (Adult, Older Adult)	Phase 1|Phase 2	69	Other	Interventional	Allocation: N/A|Intervention Model: Single Group Assignment|Masking: None (Open Label)|Primary Purpose: Treatment	DUCRO-HN|2016-004668-20	2018-01-01	2022-01-01	2025-01-01	February 14, 2017		November 22, 2017			https://ClinicalTrials.gov/show/NCT03051906
1139	NCT04262388	A Multi-Cancer, Multi-State, Platform Study of Durvalumab (MEDI4736) and Oleclumab (MEDI9447) in Pancreatic Adenocarcinoma, Non-Small Cell Lung Cancer and Squamous Cell Carcinoma of the Head and Neck to Correlate Clinical, Molecular and Immunologic Parameters With DNA Methylation	DOME	Withdrawn	No Results Available	Pancreatic Ductal Adenocarcinoma|Non-small Cell Lung Cancer|Squamous Cell Carcinoma of Head and Neck	Biological: Durvalumab|Biological: Oleclumab	cfMeDIP-seq-based assays of blood samples collected serially on study. Association between cfMeDIP and Toxicity (defined as â‰¥ Grade 2 immune- adverse event (AE) as per CTCAE 5.0)|Objective response rate (ORR) according to Response Evaluation Criteria in Solid Tumors (RECIST) version 1.1|Disease control rate (DCR) according to Response Evaluation Criteria in Solid Tumors (RECIST) version 1.1|Dur…	University Health Network, Toronto|AstraZeneca	All	18 Years and older Â (Adult, Older Adult)	Phase 2	0	Other|Industry	Interventional	Allocation: Non-Randomized|Intervention Model: Parallel Assignment|Masking: None (Open Label)|Primary Purpose: Treatment	DOME|19-6280	2021-01-01	2023-01-01	2023-01-01	February 10, 2020		November 17, 2020	Princess Margaret Cancer Centre, Toronto, Ontario, Canada		https://ClinicalTrials.gov/show/NCT04262388
1140	NCT04262375	A Phase 2 Study of Durvalumab (MEDI4736) and Oleclumab (MEDI9447) in Multi-Cancer Populations With Correlation to Clinical, Molecular and Immunologic Parameters With DNA MethylaTION	DOMINATION	Withdrawn	No Results Available	Non Small Cell Lung Cancer|Renal Cell Carcinoma	Biological: Durvalumab|Biological: Oleclumab	Association between cfMeDIP and Response (defined as either complete response, partial response, or stable disease â‰¥ 4 cycles, as per RECIST 1.1. Association between cfMeDIP and Toxicity (defined as â‰¥ Grade 2 immune- adverse event (AE) as per CTCAE 5.0).|Objective response rate (ORR) according to Response Evaluation Criteria in Solid Tumors (RECIST) version 1.1|Disease control rate (DCR) acco…	University Health Network, Toronto|AstraZeneca	All	18 Years and older Â (Adult, Older Adult)	Phase 2	0	Other|Industry	Interventional	Allocation: N/A|Intervention Model: Single Group Assignment|Masking: None (Open Label)|Primary Purpose: Treatment	DOMINATION|19-6281	2021-01-01	2024-01-01	2024-01-01	February 10, 2020		November 17, 2020	Princess Margaret Cancer Centre, Toronto, Ontario, Canada		https://ClinicalTrials.gov/show/NCT04262375
1627	NCT04668300	Oleclumab and Durvalumab for the Treatment of Recurrent, Refractory, or Metastatic Sarcoma	DOSa	Recruiting	No Results Available	Metastatic Angiosarcoma|Metastatic Dedifferentiated Liposarcoma|Metastatic Osteosarcoma|Recurrent Angiosarcoma|Recurrent Dedifferentiated Liposarcoma|Recurrent Osteosarcoma|Refractory Dedifferentiated Liposarcoma|Refractory Osteosarcoma	Biological: Durvalumab|Biological: Oleclumab	Response rate (Cohorts 1 and 2)|Event-free survival (Cohort 3)|Progression-free survival (PFS)|Response rate (CR, PR)|Incidence of adverse events (immune-related grade 3 and/or 4 toxicity)per treatment cohort|PFS|Overall survival	M.D. Anderson Cancer Center|National Cancer Institute (NCI)	All	12 Years and older Â (Child, Adult, Older Adult)	Phase 2	75	Other|NIH	Interventional	Allocation: N/A|Intervention Model: Single Group Assignment|Masking: None (Open Label)|Primary Purpose: Treatment	2020-0159|NCI-2020-05660|P30CA016672	December 3, 2020	June 30, 2024	June 30, 2024	December 16, 2020		March 29, 2021	M D Anderson Cancer Center, Houston, Texas, United States		https://ClinicalTrials.gov/show/NCT04668300
548	NCT03132467	Durvalumab and Tremelimumab Before Surgery in Treating Patients With Hormone Receptor Positive, HER2 Negative Stage II-III Breast Cancer		Active, not recruiting	No Results Available	Anatomic Stage II Breast Cancer AJCC v8|Anatomic Stage IIA Breast Cancer AJCC v8|Anatomic Stage IIB Breast Cancer AJCC v8|Anatomic Stage III Breast Cancer AJCC v8|Anatomic Stage IIIA Breast Cancer AJCC v8|Anatomic Stage IIIB Breast Cancer AJCC v8|Anatomic Stage IIIC Breast Cancer AJCC v8|Estrogen Receptor Positive|HER2/Neu Negative|Progesterone Receptor Positive|Prognostic Stage II Breast Cancer …	Biological: Durvalumab|Biological: Tremelimumab	Feasibility defined by number of patients willing to enroll|Feasibility defined by number of patients to complete the protocol|Incidence of adverse events|Change in immune and molecular measures in peripheral blood|Change in immune and molecular measures in tumor tissue	M.D. Anderson Cancer Center|National Cancer Institute (NCI)	All	18 Years and older Â (Adult, Older Adult)	Early Phase 1	16	Other|NIH	Interventional	Allocation: N/A|Intervention Model: Single Group Assignment|Masking: None (Open Label)|Primary Purpose: Treatment	2016-0902|NCI-2018-01189|P30CA016672	June 13, 2017	June 13, 2020	June 13, 2020	April 27, 2017		February 28, 2020	M D Anderson Cancer Center, Houston, Texas, United States		https://ClinicalTrials.gov/show/NCT03132467
1837	NCT04605731	Durvalumab and Tremelimumab After Radioembolization for the Treatment of Unresectable, Locally Advanced Liver Cancer		Suspended	No Results Available	BCLC Stage B Hepatocellular Carcinoma|BCLC Stage C Hepatocellular Carcinoma|Locally Advanced Hepatocellular Carcinoma|Stage III Hepatocellular Carcinoma AJCC v8|Stage IIIA Hepatocellular Carcinoma AJCC v8|Stage IIIB Hepatocellular Carcinoma AJCC v8|Stage IV Hepatocellular Carcinoma AJCC v8|Stage IVA Hepatocellular Carcinoma AJCC v8|Stage IVB Hepatocellular Carcinoma AJCC v8|Unresectable Hepatocel…	Biological: Durvalumab|Biological: Tremelimumab	Incidence of adverse events|Dose-limiting toxicity|Overall response|Progression-free survival|Median progression-free survival|Overall survival	City of Hope Medical Center|National Cancer Institute (NCI)	All	18 Years and older Â (Adult, Older Adult)	Phase 1	32	Other|NIH	Interventional	Allocation: N/A|Intervention Model: Single Group Assignment|Masking: None (Open Label)|Primary Purpose: Treatment	20187|NCI-2020-06932|P30CA033572	June 1, 2021	December 31, 2022	December 31, 2022	October 28, 2020		March 10, 2021	City of Hope Medical Center, Duarte, California, United States		https://ClinicalTrials.gov/show/NCT04605731
1382	NCT02311361	Immune Checkpoint Inhibition (Tremelimumab and/or MEDI4736) in Combination With Radiation Therapy in Patients With Unresectable Pancreatic Cancer		Completed	Has Results	Pancreatic Neoplasms|Pancreatic Cancer|Cancer of Pancreas|Cancer of the Pancreas|Pancreas Cancer	Biological: Durvalumab|Biological: Tremelimumab|Radiation: Sterostatic body radiation therapy (SBRT)	Number of Adverse Events in Each Cohort With Grade 1 Through 5 Related to Study Drug|Plasma Pharmacokinetic (PK)|Percentage of Participants With 6-month Overall Survival|Overall Survival|Tumor Response Assessed by the Response Evaluation Criteria in Solid Tumors (RECIST) v1.1 as Measured by Computed Tomography (CT) and Magnetic Resonance Imaging (MRI)|Progression Free Survival (PFS)|Number of Par…	National Cancer Institute (NCI)|National Institutes of Health Clinical Center (CC)	All	18 Years to 99 Years Â (Adult, Older Adult)	Phase 1|Phase 2	65	NIH	Interventional	Allocation: Non-Randomized|Intervention Model: Sequential Assignment|Masking: None (Open Label)|Primary Purpose: Treatment	150027|15-C-0027	March 25, 2015	October 23, 2019	December 31, 2020	December 8, 2014	July 17, 2020	April 20, 2021	National Institutes of Health Clinical Center, 9000 Rockville Pike, Bethesda, Maryland, United States	Study Protocol and Statistical Analysis Plan, https://ClinicalTrials.gov/ProvidedDocs/61/NCT02311361/Prot_SAP_000.pdf|"Informed Consent Form: Arms A1 and A2 Consent", https://ClinicalTrials.gov/ProvidedDocs/61/NCT02311361/ICF_001.pdf|"Informed Consent Form: Arms C1 and C2 Consent", https://ClinicalTrials.gov/ProvidedDocs/61/NCT02311361/ICF_002.pdf	https://ClinicalTrials.gov/show/NCT02311361
648	NCT02962063	Durvalumab, an Anti-PDLI Antibody, and Tremelimumab, an Anti-CTLA4 Antibody, and Chemoradiation Before Surgery for Esophageal Cancer		Recruiting	No Results Available	Esophageal Adenocarcinoma|Gastroesophageal Junction Adenocarcinoma	Biological: durvalumab|Drug: carboplatin AUC 2/paclitaxel|Radiation: External beam radiation (EBRT)|Procedure: esophagogastrectomy|Drug: Tremelimumab	unacceptable toxicity|pathologic complete response rate|overall survival (OS)	Memorial Sloan Kettering Cancer Center|AstraZeneca	All	18 Years and older Â (Adult, Older Adult)	Phase 1|Phase 2	78	Other|Industry	Interventional	Allocation: N/A|Intervention Model: Single Group Assignment|Masking: None (Open Label)|Primary Purpose: Treatment	16-1405	2016-11-01	2023-11-01	2023-11-01	November 11, 2016		March 2, 2021	Memorial Sloan Kettering Basking Ridge, Basking Ridge, New Jersey, United States|Memorial Sloan Kettering Bergen, Montvale, New Jersey, United States|Memorial Sloan Kettering Commack, Commack, New York, United States|Memorial Sloan Kettering Westchester, Harrison, New York, United States|Memorial Sloan Kettering Cancer Center, New York, New York, United States|Memorial Sloan Kettering Rockville C…		https://ClinicalTrials.gov/show/NCT02962063
1404	NCT03830866	Study of Durvalumab With Chemoradiotherapy for Women With Locally Advanced Cervical Cancer (CALLA)	CALLA	Active, not recruiting	No Results Available	Locally Advanced Cervical Cancer	Biological: Durvalumab|Drug: Cisplatin|Drug: Carboplatin|Radiation: external beam radiation therapy (EBRT) + brachytherapy	The efficacy of durvalumab + SoC CCRT compared to placebo + SoC CCRT in terms of Progression-Free Survival (PFS)|The efficacy of durvalumab + SoC CCRT compared to placebo + SoC CCRT as assessed by the time from the date of randomization until death due to any cause in terms of Overall Survival (OS)|The efficacy of durvalumab + SoC CCRT compared to placebo + SoC CCRT as assessed by proportion of p…	AstraZeneca	Female	18 Years to 130 Years Â (Adult, Older Adult)	Phase 3	770	Industry	Interventional	Allocation: Randomized|Intervention Model: Parallel Assignment|Masking: Quadruple (Participant, Care Provider, Investigator, Outcomes Assessor)|Primary Purpose: Treatment	D9100C00001	February 15, 2019	October 27, 2022	June 30, 2023	February 5, 2019		May 7, 2021	Research Site, Phoenix, Arizona, United States|Research Site, La Jolla, California, United States|Research Site, Orange, California, United States|Research Site, Fort Myers, Florida, United States|Research Site, Miami, Florida, United States|Research Site, Augusta, Georgia, United States|Research Site, Ann Arbor, Michigan, United States|Research Site, Bronx, New York, United States|Research Site,…		https://ClinicalTrials.gov/show/NCT03830866
725	NCT02027961	Phase 1 Safety and Tolerability of MEDI4736 in Combination With Dabrafenib and Trametinib or With Trametinib Alone		Completed	No Results Available	Melanoma	Biological: Durvalumab|Drug: Dabrafenib|Drug: Trametinib	Number of Participants With Dose Limiting Toxicities (DLTs)|Number of Participants With Treatment-emergent Adverse Events (TEAEs) and Treatment-emergent Serious Adverse Events (TESAEs)|Number of Participants With Abnormal Vital Signs and Physical Examinations Reported as TEAEs|Number of Participants With Abnormal Clinical Laboratory Parameters Reported as TEAEs|Number of Participants With Abnorma…	MedImmune LLC	All	18 Years and older Â (Adult, Older Adult)	Phase 1	68	Industry	Interventional	Allocation: Non-Randomized|Intervention Model: Parallel Assignment|Masking: None (Open Label)|Primary Purpose: Treatment	CD-ON-MEDI4736-1161	December 20, 2013	April 24, 2018	April 24, 2018	January 6, 2014		May 17, 2019	Research Site, Scottsdale, Arizona, United States|Research Site, Los Angeles, California, United States|Research Site, San Francisco, California, United States|Research Site, Miami Beach, Florida, United States|Research Site, Chicago, Illinois, United States|Research Site, Boston, Massachusetts, United States|Research Site, Saint Louis, Missouri, United States|Research Site, Toronto, Ontario, Can…		https://ClinicalTrials.gov/show/NCT02027961
173	NCT03851614	Basket Combination Study of Inhibitors of DNA Damage Response, Angiogenesis and Programmed Death Ligand 1 in Patients With Advanced Solid Tumors	DAPPER	Active, not recruiting	No Results Available	Mismatch Repair Proficient Colorectal Cancer|Pancreatic Adenocarcinoma|Leiomyosarcoma	Biological: Durvalumab|Drug: Olaparib|Drug: Cediranib	Changes in genomic and immune biomarkers that will be measured in the baseline biopsy and the first on-treatment biopsy by applying a log-transformation and the t-test.|Overall response rate (ORR)|Clinical benefit rate (CBR)|Progression-free survival (PFS)|Overall survival (OS)|Antitumor activity based on iRECIST|Incidence of treatment-emergent adverse events (AEs)	University Health Network, Toronto|AstraZeneca	All	18 Years and older Â (Adult, Older Adult)	Phase 2	90	Other|Industry	Interventional	Allocation: Randomized|Intervention Model: Parallel Assignment|Masking: None (Open Label)|Primary Purpose: Treatment	DAPPER-001	April 8, 2019	March 1, 2022	March 1, 2022	February 22, 2019		June 10, 2021	Princess Margaret Cancer Centre, Toronto, Ontario, Canada		https://ClinicalTrials.gov/show/NCT03851614
207	NCT02871323	Durvalumab in Treating Patients With Primary, Post-Polycythemia Vera, or Post-Essential Thrombocythemia Myelofibrosis		Withdrawn	No Results Available	Polycythemia Vera, Post-Polycythemic Myelofibrosis Phase|Primary Myelofibrosis	Biological: Durvalumab|Other: Laboratory Biomarker Analysis	Incidence of Adverse Events|Changes in MF symptom burden|Changes in spleen size|Response to anti-PDL1 treatment in blood|Response to anti-PDL1 treatment in bone marrow	Northwestern University|Celgene|The Leukemia and Lymphoma Society|National Cancer Institute (NCI)	All	18 Years and older Â (Adult, Older Adult)	Phase 1	0	Other|Industry|NIH	Interventional	Allocation: N/A|Intervention Model: Single Group Assignment|Masking: None (Open Label)|Primary Purpose: Treatment	NU 16H05|STU00202833|P30CA060553|NCI-2016-01024	2016-11-01	2016-11-01		August 18, 2016		August 20, 2019	Northwestern University, Chicago, Illinois, United States		https://ClinicalTrials.gov/show/NCT02871323
1843	NCT02966587	Durvalumab in Treating Patients With Metastatic Hormone-Resistant Prostate Cancer		Withdrawn	No Results Available	Castration Levels of Testosterone|Hormone-Resistant Prostate Cancer|Microsatellite Instability	Biological: Durvalumab|Other: Laboratory Biomarker Analysis	Response rate to durvalumab defined according to modified RECIST 1.1 criteria or a reduction in PSA level >= 50%|Incidence of adverse events according to NCI-CTCAE version 4.0|Overall survival|PSA PFS|PSA response rate as defined per the PCWG3 criteria|Radiographic PFS|Radiographic response rate defined as CR or PR using RECIST 1.1	University of Washington|National Cancer Institute (NCI)	Male	18 Years and older Â (Adult, Older Adult)	Phase 2	0	Other|NIH	Interventional	Allocation: N/A|Intervention Model: Single Group Assignment|Masking: None (Open Label)|Primary Purpose: Treatment	9768|NCI-2016-01618|P30CA015704	May 15, 2018	May 15, 2023	May 15, 2023	November 17, 2016		January 17, 2018	Fred Hutch/University of Washington Cancer Consortium, Seattle, Washington, United States		https://ClinicalTrials.gov/show/NCT02966587
547	NCT03373760	Durvalumab and Tremelimumab in Treating Patients With Recurrent Stage IV Lung Cancer		Active, not recruiting	No Results Available	Recurrent Squamous Cell Lung Carcinoma|Stage IV Squamous Cell Lung Carcinoma AJCC v7	Biological: Durvalumab|Other: Laboratory Biomarker Analysis|Biological: Tremelimumab	Objective response rate assessed by Response Evaluation Criteria in Solid Tumors (RECIST) 1.1|Duration of response (DOR)|Immune-Related Response Criteria investigator-assessed progression-free survival (irRC-IA-PFS) assessed by Response Evaluation Criteria in Solid Tumors (RECIST) 1.1|Incidence of adverse events assessed by National Cancer Institute Common Terminology Criteria for Adverse Events …	Southwest Oncology Group|National Cancer Institute (NCI)	All	Child, Adult, Older Adult	Phase 2	132	Other|NIH	Interventional	Allocation: N/A|Intervention Model: Single Group Assignment|Masking: None (Open Label)|Primary Purpose: Treatment	S1400F|NCI-2016-01597|U10CA180888	October 2, 2017	December 31, 2021	March 20, 2023	December 14, 2017		May 13, 2021	University of Alabama at Birmingham Cancer Center, Birmingham, Alabama, United States|Anchorage Associates in Radiation Medicine, Anchorage, Alaska, United States|Alaska Breast Care and Surgery LLC, Anchorage, Alaska, United States|Alaska Oncology and Hematology LLC, Anchorage, Alaska, United States|Alaska Women's Cancer Care, Anchorage, Alaska, United States|Anchorage Oncology Centre, Anchorage,…
1445	NCT02953457	Olaparib, Durvalumab, and Tremelimumab in Treating Patients With Recurrent or Refractory Ovarian, Fallopian Tube or Primary Peritoneal Cancer With BRCA1 or BRCA2 Mutation		Active, not recruiting	No Results Available	BRCA1 Gene Mutation|BRCA2 Gene Mutation|Ovarian Serous Adenocarcinoma|Recurrent Fallopian Tube Carcinoma|Recurrent Ovarian Carcinoma|Recurrent Primary Peritoneal Carcinoma	Biological: Durvalumab|Other: Laboratory Biomarker Analysis|Drug: Olaparib|Biological: Tremelimumab	Incidence of dose-limiting toxicities (DLTs) defined as the rate of drug-related grade 3-5 adverse events assessed using the National Cancer Institute Common Terminology Criteria for Adverse Events version 4.03 (Phase I)|Progression free survival (PFS) in the platinum resistant group (Phase II)|Progression free survival (PFS) in the platinum sensitive group (Phase II)|Anti-tumor immune response o…	Roswell Park Cancer Institute|AstraZeneca	Female	18 Years and older Â (Adult, Older Adult)	Phase 2	40	Other|Industry	Interventional	Allocation: N/A|Intervention Model: Single Group Assignment|Masking: None (Open Label)|Primary Purpose: Treatment	I 288216|NCI-2016-01598	June 29, 2017	June 29, 2021	December 15, 2021	November 2, 2016		April 29, 2021	Roswell Park Cancer Institute, Buffalo, New York, United States|The Feinstein Institute for Medical Research/Lennox Hill Hospital, New York, New York, United States		https://ClinicalTrials.gov/show/NCT02953457
668	NCT02794883	Tremelimumab and Durvalumab in Combination or Alone in Treating Patients With Recurrent Malignant Glioma		Unknown status	No Results Available	Malignant Glioma|Recurrent Glioblastoma	Biological: Durvalumab|Other: Laboratory Biomarker Analysis|Procedure: Surgical Procedure|Biological: Tremelimumab	T-cell (immunologic) changes in blood|MRI changes|Incidence of Adverse Events|Overall survival|Time to progression	Northwestern University|AstraZeneca|MedImmune LLC|National Cancer Institute (NCI)	All	18 Years and older Â (Adult, Older Adult)	Phase 2	36	Other|Industry|NIH	Interventional	Allocation: Randomized|Intervention Model: Parallel Assignment|Masking: None (Open Label)|Primary Purpose: Treatment	NU 15C03|STU00202283|P30CA060553|NCI-2016-00665	2016-09-01	2019-12-01	2020-06-01	June 9, 2016		April 5, 2019	Northwestern University, Chicago, Illinois, United States		https://ClinicalTrials.gov/show/NCT02794883
563	NCT02754856	Tremelimumab and Durvalumab in Treating Patients With Colorectal Cancer With Liver Metastases That Can Be Removed by Surgery		Active, not recruiting	No Results Available	Metastatic Carcinoma in the Liver|Resectable Mass|Stage IV Colorectal Cancer AJCC v7|Stage IVA Colorectal Cancer AJCC v7|Stage IVB Colorectal Cancer AJCC v7	Biological: Durvalumab|Other: Laboratory Biomarker Analysis|Procedure: Therapeutic Conventional Surgery|Biological: Tremelimumab	Feasibility: number of patients who successfully go to surgery after treatments, scans, and biopsy|Incidence of adverse events	M.D. Anderson Cancer Center|National Cancer Institute (NCI)	All	18 Years and older Â (Adult, Older Adult)	Phase 1	26	Other|NIH	Interventional	Allocation: N/A|Intervention Model: Single Group Assignment|Masking: None (Open Label)|Primary Purpose: Treatment	2015-0828|NCI-2016-00772	July 28, 2016	July 30, 2021	July 30, 2021	April 28, 2016		January 22, 2021	M D Anderson Cancer Center, Houston, Texas, United States		https://ClinicalTrials.gov/show/NCT02754856
569	NCT02812420	Durvalumab and Tremelimumab in Treating Patients With Muscle-Invasive, High-Risk Urothelial Cancer That Cannot Be Treated With Cisplatin-Based Therapy Before Surgery		Active, not recruiting	No Results Available	Hydronephrosis|Infiltrating Bladder Urothelial Carcinoma Sarcomatoid Variant|Infiltrating Bladder Urothelial Carcinoma, Micropapillary Variant|Infiltrating Bladder Urothelial Carcinoma, Plasmacytoid Variant|Infiltrating Renal Pelvis Urothelial Carcinoma, Sarcomatoid Variant|Renal Pelvis Urothelial Carcinoma|Stage II Bladder Urothelial Carcinoma AJCC v6 and v7|Stage II Renal Pelvis Cancer AJCC v7|…	Biological: Durvalumab|Procedure: Therapeutic Conventional Surgery|Biological: Tremelimumab	Incidence of adverse events determined by extreme toxicity|Change in immune and molecular responses in peripheral blood and tumor tissues|Pathologic down-staging to T0 disease	M.D. Anderson Cancer Center|National Cancer Institute (NCI)	All	18 Years and older Â (Adult, Older Adult)	Early Phase 1	54	Other|NIH	Interventional	Allocation: N/A|Intervention Model: Single Group Assignment|Masking: None (Open Label)|Primary Purpose: Treatment	2016-0033|NCI-2016-01147|P30CA016672	March 7, 2017	March 31, 2021	March 31, 2022	June 24, 2016		March 29, 2021	M D Anderson Cancer Center, Houston, Texas, United States		https://ClinicalTrials.gov/show/NCT02812420
473	NCT03601455	Radiation Therapy and Durvalumab With or Without Tremelimumab in Treating Participants With Unresectable, Locally Advanced, or Metastatic Bladder Cancer		Active, not recruiting	No Results Available	Bladder Urothelial Carcinoma|Stage IV Bladder Cancer AJCC v8|Stage IVA Bladder Cancer AJCC v8|Stage IVB Bladder Cancer AJCC v8	Biological: Durvalumab|Radiation: External Beam Radiation Therapy|Biological: Tremelimumab	Incidence of adverse events assessed by Common Terminology Criteria for Adverse Events (CTCAE) version (v.) 4.03 criteria (Safety lead-in cohort)|Progression- free survival (PFS) assessed by Response Evaluation Criteria in Solid Tumors (RECIST) v 1.1 (Expansion cohort)|Local control at the primary irradiate site determined by RECIST v 1.1|Pathologic complete rate (CR) of primary irradiated tumor|…	Jonsson Comprehensive Cancer Center|AstraZeneca	All	18 Years and older Â (Adult, Older Adult)	Phase 2	13	Other|Industry	Interventional	Allocation: Randomized|Intervention Model: Parallel Assignment|Masking: None (Open Label)|Primary Purpose: Treatment	17-001894|NCI-2018-01415	October 26, 2018	November 1, 2021	November 1, 2022	July 26, 2018		April 5, 2021	UCLA / Jonsson Comprehensive Cancer Center, Los Angeles, California, United States		https://ClinicalTrials.gov/show/NCT03601455
528	NCT03801902	Accelerated Hypofractionated or Conventionally Fractionated Radiotherapy and Durvalumab in Treating Patients With Stage II-III Non-small Cell Lung Cancer		Recruiting	No Results Available	Localized Lung Carcinoma|Locally Advanced Lung Non-Small Cell Carcinoma|Recurrent Lung Carcinoma|Stage II Lung Cancer AJCC v8|Stage IIA Lung Cancer AJCC v8|Stage IIB Lung Cancer AJCC v8|Stage III Lung Cancer AJCC v8|Stage IIIA Lung Cancer AJCC v8|Stage IIIB Lung Cancer AJCC v8|Stage IIIC Lung Cancer AJCC v8|Unresectable Lung Non-Small Cell Carcinoma	Biological: Durvalumab|Radiation: Fractionated Stereotactic Radiation Therapy|Radiation: Hypofractionated Radiation Therapy	Incidence of adverse events|Feasibility of giving durvalumab in combination with radiation therapy|Incidence of adverse events (AEs)|Progression free survival	National Cancer Institute (NCI)|NRG Oncology	All	18 Years and older Â (Adult, Older Adult)	Phase 1	24	NIH|Other	Interventional	Allocation: Randomized|Intervention Model: Parallel Assignment|Masking: None (Open Label)|Primary Purpose: Treatment	NCI-2019-00176|NRG-LU004|U10CA180868	January 4, 2019	August 31, 2021	August 31, 2021	January 14, 2019		May 3, 2021	Grady Health System, Atlanta, Georgia, United States|Emory University Hospital Midtown, Atlanta, Georgia, United States|Emory University Hospital/Winship Cancer Institute, Atlanta, Georgia, United States|Emory Saint Joseph's Hospital, Atlanta, Georgia, United States|Augusta University Medical Center, Augusta, Georgia, United States|Saint Alphonsus Cancer Care Center-Boise, Boise, Idaho, United St…		https://ClinicalTrials.gov/show/NCT03801902
1533	NCT02888743	Durvalumab and Tremelimumab With or Without High or Low-Dose Radiation Therapy in Treating Patients With Metastatic Colorectal or Non-small Cell Lung Cancer		Active, not recruiting	No Results Available	Metastatic Colorectal Carcinoma|Metastatic Lung Non-Small Cell Carcinoma|Stage IV Colorectal Cancer AJCC v7|Stage IV Lung Non-Small Cell Cancer AJCC v7|Stage IVA Colorectal Cancer AJCC v7|Stage IVB Colorectal Cancer AJCC v7	Biological: Durvalumab|Radiation: Radiation Therapy|Biological: Tremelimumab	Overall response rate|Progression-free survival (PFS)|Overall survival (OS)|Objective response per immune-related response (irORR) criteria|Incidence of adverse events|Local control rate and abscopal response rates|Prognostic effect of PD-L1 expression|Prognostic effect of T-cell infiltration	National Cancer Institute (NCI)	All	18 Years and older Â (Adult, Older Adult)	Phase 2	180	NIH	Interventional	Allocation: Randomized|Intervention Model: Parallel Assignment|Masking: None (Open Label)|Primary Purpose: Treatment	NCI-2016-01325|17-719|10021|UM1CA186709	June 6, 2017	December 31, 2021	December 31, 2021	September 5, 2016		January 11, 2021	Mayo Clinic Hospital in Arizona, Phoenix, Arizona, United States|Mayo Clinic in Arizona, Scottsdale, Arizona, United States|Los Angeles County-USC Medical Center, Los Angeles, California, United States|USC / Norris Comprehensive Cancer Center, Los Angeles, California, United States|University of California Davis Comprehensive Cancer Center, Sacramento, California, United States|Smilow Cancer Hosp…		https://ClinicalTrials.gov/show/NCT02888743
1160	NCT02475213	Safety Study of Enoblituzumab (MGA271) in Combination With Pembrolizumab or MGA012 in Refractory Cancer		Active, not recruiting	No Results Available	Melanoma|Head and Neck Cancer|Non Small Cell Lung Cancer|Urethelial Carcinoma	Biological: Enoblituzumab|Biological: Pembrolizumab|Biological: MGA012	Number of participants with adverse events|Peak plasma concentration|Number of participants that develop anti-drug antibodies|Change in tumor volume	MacroGenics	All	18 Years and older Â (Adult, Older Adult)	Phase 1	145	Industry	Interventional	Allocation: Non-Randomized|Intervention Model: Sequential Assignment|Masking: None (Open Label)|Primary Purpose: Treatment	CP-MGA271-03	2015-07-01	2021-10-01	2022-10-01	June 18, 2015		April 14, 2021	Mayo Clinic - AZ, Scottsdale, Arizona, United States|Christiana Care Health Services, Inc., Newark, Delaware, United States|Mayo Clinic - FL, Jacksonville, Florida, United States|Moffitt Cancer Center, Tampa, Florida, United States|Norton Cancer Institute Research Program, Louisville, Kentucky, United States|University of Maryland Greenbaum Cancer Center, Baltimore, Maryland, United States|Dana-F…		https://ClinicalTrials.gov/show/NCT02475213
1142	NCT04480502	ENVASARC: Envafolimab And Envafolimab With Ipilimumab In Patients With Undifferentiated Pleomorphic Sarcoma Or Myxofibrosarcoma	ENVASARC	Recruiting	No Results Available	Undifferentiated Pleomorphic Sarcoma|Myxofibrosarcoma	Biological: Envafolimab|Drug: Ipilimumab	Objective response rate (ORR) by RECIST 1.1 assessed by blinded independent central review|Duration of response (DR) assessed by blinded independent central review|Disease control rate (DCR) assessed by blinded independent central review|Progression free survival (PFS) assessed by blinded independent central review|Overall survival (OS)|Characterize envafolimab pharmacokinetics (PK) in patients r…	Tracon Pharmaceuticals Inc.	All	12 Years and older Â (Child, Adult, Older Adult)	Phase 2	160	Industry	Interventional	Allocation: Randomized|Intervention Model: Parallel Assignment|Masking: None (Open Label)|Primary Purpose: Treatment	KN035SAR201	December 9, 2020	2022-07-01	2022-07-01	July 21, 2020		June 3, 2021	University of Arizona, Tucson, Arizona, United States|University of California, Los Angeles, Los Angeles, California, United States|Sarcoma Oncology Research Center, Santa Monica, California, United States|Stanford University, Stanford, California, United States|University of Colorado, Aurora, Colorado, United States|Mayo Clinic, Jacksonville, Jacksonville, Florida, United States|University of Mi…		https://ClinicalTrials.gov/show/NCT04480502
1779	NCT03563170	QUILT-3.072: NANT Hepatocellular Carcinoma (HCC) Vaccine		Withdrawn	No Results Available	Hepatocellular Carcinoma Non-resectable|Hepatocellular Carcinoma Recurrent	Biological: ETBX-011|Biological: GI-4000|Biological: haNK for infusion|Biological: avelumab|Drug: Capecitabine|Drug: Cyclophosphamide|Drug: 5-Fluorouracil|Drug: Leucovorin|Drug: nab-Paclitaxel|Drug: Sorafenib|Procedure: SBRT|Biological: Aldoxorubicin hydrochloride|Biological: ETBX-051|Biological: ETBX-061|Biological: GI-6207|Biological: GI-6301|Drug: Cetuximab|Biological: N-803	Incidence of treatment-emergent AEs and SAEs, graded using the NCI CTCAE Version 4.03|Evaluate the overall safety profile in subjects with advanced, unresectable, untransplantable HCC who have progressed or experienced unacceptable toxicity on prior sorafenib treatment. Measured / reported based on the tumor size imaging per RECIST 1.1.|Progression Free Survival from baseline to progression, per …	ImmunityBio, Inc.	All	18 Years and older Â (Adult, Older Adult)	Phase 1|Phase 2	0	Industry	Interventional	Allocation: Randomized|Intervention Model: Parallel Assignment|Masking: None (Open Label)|Primary Purpose: Treatment	QUILT-3.072	May 25, 2018	August 23, 2019	August 23, 2019	June 20, 2018		March 18, 2021	Chan Soon-Shiong Institute for Medicine, El Segundo, California, United States		https://ClinicalTrials.gov/show/NCT03563170
1093	NCT02720068	Study of Favezelimab (MK-4280) as Monotherapy and in Combination With Pembrolizumab (MK-3475) With or Without Chemotherapy or Lenvatinib (MK-7902) AND Favezelimab/Pembrolizumab (MK-4280A) as Monotherapy in Adults With Advanced Solid Tumors (MK-4280-001)		Recruiting	No Results Available	Neoplasms	Biological: Favezelimab|Biological: Pembrolizumab|Drug: Oxaliplatin|Drug: Irinotecan|Drug: Leucovorin (Calcium Folinate)|Drug: Fluorouracil [5-FU]|Biological: Favezelimab/Pembrolizumab|Drug: Lenvatinib	Number of Participants Who Experience a Dose-Limiting Toxicity (DLT)|Number of Participants Who Experience at Least One Adverse Event (AE)|Number of Participants Who Discontinue Study Drug Due to an AE|Objective Response Rate (ORR) as Determined by Response Evaluation Criteria in Solid Tumors (RECIST 1.1) as Assessed by Investigator Review of Favezelimab in Combination With Pembrolizumab|ORR as D…	Merck Sharp & Dohme Corp.	All	18 Years and older Â (Adult, Older Adult)	Phase 1	576	Industry	Interventional	Allocation: Non-Randomized|Intervention Model: Parallel Assignment|Masking: None (Open Label)|Primary Purpose: Treatment	4280-001|2017-001464-38|MK-4280-001|183971	May 2, 2016	December 13, 2023	December 13, 2023	March 25, 2016		May 27, 2021	Call for Information (Investigational Site 0008), Encinitas, California, United States|Call for Information (Investigational Site 0009), Fresno, California, United States|Call for Information (Investigational Site 0019), Denver, Colorado, United States|Call for Information (Investigational Site 0012), Detroit, Michigan, United States|Call for Information (Investigational Site 0003), Grand Rapids,…		https://ClinicalTrials.gov/show/NCT02720068
1808	NCT03761914	Galinpepimut-S in Combination With Pembrolizumab in Patients With Selected Advanced Cancers		Recruiting	No Results Available	Acute Myelogenous Leukemia|Ovarian Cancer|Colorectal Cancer|Triple-negative Breast Cancer|Small-cell Lung Cancer	Biological: galinpepimut-S|Drug: Pembrolizumab	Number and frequency of TRAEs, including UARs, and SAEs (safety parameters) - for all tumor types|Overall response rate (ORR) by RECIST - for solid tumor arms|Complete Response (CR) rate - for AML arm only|Time to response (TTR) - for all tumor types|Time to next treatment (TNT) - for all tumor types|Duration of Response (DOR) - for solid tumor arms|Duration of CR - for AML arm only|Overall respo…	Sellas Life Sciences Group|Merck Sharp & Dohme Corp.|Cancer Insight, LLC	All	18 Years and older Â (Adult, Older Adult)	Phase 1|Phase 2	90	Industry	Interventional	Allocation: Non-Randomized|Intervention Model: Parallel Assignment|Masking: None (Open Label)|Primary Purpose: Treatment	SLS17-201/MK3475-770	June 28, 2019	January 31, 2024	April 30, 2024	December 3, 2018		March 17, 2021	St. Joseph Heritage Healthcare, Santa Rosa, California, United States|Innovative Clinical Research Institute (ICRI), Whittier, California, United States|Rocky Mountain Cancer Centers, Denver, Colorado, United States|Memorial Cancer Institute, Hollywood, Florida, United States|Miami Cancer Institute at Baptist Health, Inc., Miami, Florida, United States|Memorial Sloan Kettering Cancer Center, Bask…		https://ClinicalTrials.gov/show/NCT03761914
116	NCT03808857	A Study in Recurrent or Metastatic Cervical Cancer Patients With PD-L1 Positive		Recruiting	No Results Available	Cervical Cancer	Biological: GB226	Objective response rate, ORR|Disease control rate,DCR|Time to response, TTR|Duration of response, DOR|Progression-free survival, PFS|Overall survival, OS	Genor Biopharma Co., Ltd.	Female	18 Years and older Â (Adult, Older Adult)	Phase 2	80	Industry	Interventional	Allocation: N/A|Intervention Model: Single Group Assignment|Masking: None (Open Label)|Primary Purpose: Treatment	Gxplore-008	May 23, 2019	2021-12-01	2022-07-01	January 18, 2019		March 3, 2021	National Cancer Center/Cancer Hospital,Chinese Academy of Medical Sciences and Peking Union Medical College, Beijing, Beijing, China		https://ClinicalTrials.gov/show/NCT03808857
34	NCT03417882	GRN-1201 With Pembrolizumab in Subjects With Metastatic PD-L1+ NSCLC		Recruiting	No Results Available	Metastatic NSCLC	Biological: GRN-1201 + Pembrolizumab	Assess the effect, as measured by response rate of the addition of GRN-1201 to Pembrolizumab|Evaluate the adverse event profile for the combination of GRN-1201 and Pembrolizumab as assessed by treatment -related events according to CTCAE version 4|Host immune response to GRN-1201|Clinical Benefit response rate (CR + PR + SD >/= 16 weeks)|Progression-free survival|Duration of response in respondin…	BrightPath Biotherapeutics	All	18 Years and older Â (Adult, Older Adult)	Phase 2	64	Industry	Interventional	Allocation: N/A|Intervention Model: Single Group Assignment|Masking: None (Open Label)|Primary Purpose: Treatment	GRN-1201-002	January 3, 2019	2022-10-01	2023-10-01	January 31, 2018		May 20, 2020	St Joseph Hospital of Orange, Orange, California, United States|University of Colorado Cancer Center, Aurora, Colorado, United States|Florida Hosptial Cancer Center- AdventHealth, Orlando, Florida, United States|Robert H Lurie Cancer Center at Northwestern University, Chicago, Illinois, United States|University of Illinois at Chicago, Chicago, Illinois, United States|Orchard Healthcare, Skokie, I…		https://ClinicalTrials.gov/show/NCT03417882
376	NCT02423863	In Situ, Autologous Therapeutic Vaccination Against Solid Cancers With Intratumoral HiltonolÂ®	Poly-ICLC	Completed	No Results Available	Melanoma|Head and Neck Cancer|Sarcoma|Non-Melanoma Skin Cancers	Biological: Hiltonol	Evaluate safety of intratumoral (IT) plus intramuscular (IM) Polyinosinic-polycytidylic acid stabilized with polylysine and carboxymethylcellulose (poly-ICLC, HiltonolÂ®) for treatment of patients with accessible solid tumors, with or with|Evaluate therapeutic efficacy assessed by Disease Control (CR, PR, or SD) as defined by the RECIST 1.1 Criteria.|Determine whether the study regimen of Poly-IC…	Oncovir, Inc.|National Institutes of Health (NIH)|Icahn School of Medicine at Mount Sinai|Bay Hematology Oncology|National Cancer Institute (NCI)|University of Missouri-Columbia|Chevy Chase Regional Cancer Care Associates LLC|Dermatologic Surgery Center of Washington LLC and Skin Cancer Treatment Center	All	18 Years and older Â (Adult, Older Adult)	Phase 2	26	Industry|NIH|Other	Interventional	Allocation: N/A|Intervention Model: Single Group Assignment|Masking: None (Open Label)|Primary Purpose: Treatment	ONC2014-001|1R44CA183075-01A1	2015-03-01	August 31, 2020	August 31, 2020	April 22, 2015		December 17, 2020	Chevy Chase RCCA, Chevy Chase, Maryland, United States|Dermatologic Surgery Center Washington DC, Chevy Chase, Maryland, United States|Bay Hematology Oncology, Easton, Maryland, United States|University of Missouri School of Medicine, Columbia, Missouri, United States|Icahn School of Medicine at Mount Sinai, New York, New York, United States		https://ClinicalTrials.gov/show/NCT02423863
630	NCT00905060	HSPPC-96 Vaccine With Temozolomide in Patients With Newly Diagnosed GBM	HeatShock	Completed	Has Results	Brain and Central Nervous System Tumors	Biological: HSPPC-96|Drug: Temozolomide|Procedure: Standard Surgical Resection	Number of Participants With Treatment-Related Adverse Events of Any Grade|Median Overall Survival|Median Progression Free Survival (PFS)|Median PD-L1 Positivity in Circulating Myeloid Cells	University of California, San Francisco|Agenus Inc.	All	18 Years and older Â (Adult, Older Adult)	Phase 2	70	Other|Industry	Interventional	Allocation: N/A|Intervention Model: Single Group Assignment|Masking: None (Open Label)|Primary Purpose: Treatment	081010|C-100-37|NCI-2015-01229	June 29, 2009	June 3, 2014	June 3, 2014	May 20, 2009	March 24, 2021	March 24, 2021	University of California, San Francisco, San Francisco, California, United States|University of Miami, Miami, Florida, United States|Northwestern University, Chicago, Illinois, United States|Johns Hopkins Hospital, Baltimore, Maryland, United States|The Valley Hospital, Paramus, New Jersey, United States|Northern Westchester Hospital, Mount Kisco, New York, United States|Columbia University, New …		https://ClinicalTrials.gov/show/NCT00905060
1865	NCT03958383	IT-hu14.18-IL2 With Radiation, Nivolumab and Ipilimumab for Melanoma		Recruiting	No Results Available	Melanoma	Biological: hu14.18-IL2|Radiation: Radiation Therapy|Biological: Nivolumab|Biological: Ipilimumab	Incidence of Adverse Events|Maximum Tolerated Dose (MTD)|Maximum Administered Dose (MAD)|Objective Tumor Response (OR)|Progression Free Survival (PFS)|Overall Survival (OS)|Clinical Benefit (CB)|Duration of Response|Immunologic Parameters: Change in Antibody Dependent Cell-Mediated Toxicity (ADCC) Function|Immunologic Parameters: Change in Natural Killer (NK) Cell Function|Immunologic Parameters:…	University of Wisconsin, Madison|National Cancer Institute (NCI)|Bristol-Myers Squibb|Apeiron Biologics|Provenance Biopharmaceuticals	All	18 Years and older Â (Adult, Older Adult)	Phase 1|Phase 2	61	Other|NIH|Industry	Interventional	Allocation: N/A|Intervention Model: Single Group Assignment|Masking: None (Open Label)|Primary Purpose: Treatment	UW16134|2017-1464|R35CA197078|A534260|SMPH\MEDICINE\HEM-ONC|Protocol Version 7/30/2020	January 30, 2020	August 15, 2024	August 15, 2025	May 22, 2019		November 27, 2020	University of Wisconsin Carbone Cancer Center, Madison, Wisconsin, United States		https://ClinicalTrials.gov/show/NCT03958383
745	NCT03167853	Study of JS001 in Patients With Advanced Neuroendocrine Tumors		Completed	No Results Available	Neuroendocrine Tumors	Biological: humanized anti-PD-1 monoclonal antibody	Overall response rate (ORR)|Duration of response (DOR)|Progression-free survival|Overall survival|Immune Response Criteria by irRECIST (immune response duration of response)|Immune Response Criteria by irRECIST (immune response overall response rate)|Biochemical response|Correlation analysis of PD-L1/CD8 expression of tumor and ORR|Correlation analysis of circulating tumor cells (CTC) and ORR	Peking University|Shanghai Junshi Bioscience Co., Ltd.	All	18 Years and older Â (Adult, Older Adult)	Phase 1	40	Other	Interventional	Allocation: N/A|Intervention Model: Single Group Assignment|Masking: None (Open Label)|Primary Purpose: Treatment	HMO-JS001-Ib-NEC-02	April 6, 2017	December 11, 2018	May 11, 2019	May 30, 2017		June 21, 2019	Beijing Cancer Hospital, Beijing, Beijing, China		https://ClinicalTrials.gov/show/NCT03167853
667	NCT03113266	Safety and Efficacy of Toripalimab for Patients With Locally Advanced or Metastatic Bladder Urothelial Carcinoma		Recruiting	No Results Available	Bladder Urothelial Carcinoma	Biological: humanized anti-PD-1 monoclonal antibody toripalimab	Objective response rate (ORR) by RECIST 1.1 and irRECIST|Duration of response (DOR) by RECIST1.1 and irRECIST|Progression free survival (PFS) by RECIST1.1 and irRECIST|Overall survival (OS)|Immunogenicity of anti-PD-1 monoclonal antibody|Number of participants with treatment-related adverse events as assessed by CTCAE v4.0	Shanghai Junshi Bioscience Co., Ltd.	All	18 Years and older Â (Adult, Older Adult)	Phase 2	370	Other	Interventional	Allocation: N/A|Intervention Model: Single Group Assignment|Masking: None (Open Label)|Primary Purpose: Treatment	Junshi-JS001-009	April 6, 2017	March 15, 2020	2022-02-01	April 13, 2017		September 30, 2020	Beijing Cancer Hospital, Beijing, Beijing, China		https://ClinicalTrials.gov/show/NCT03113266
762	NCT03013101	Safety and Efficacy of Recombinant Humanized Anti-PD-1 mAb for Patients With Locally Advanced or Metastatic Melanoma		Active, not recruiting	No Results Available	Advanced Melanoma|Metastatic Melanoma	Biological: humanized anti-PD-1 monoclonal antibody toripalimab	Objective response rate (ORR) by RECIST 1.1 and irRECIST Objective response rate (ORR) by RECIST 1.1 and irRECIST|Duration of response (DOR) by RECIST1.1 and irRECIST|Progression free survival (PFS) by RECIST1.1 and irRECIST|Overall survival (OS)|Immunogenicity of anti-PD-1 monoclonal antibody|Number of participants with treatment-related adverse events as assessed by CTCAE v4.0	Shanghai Junshi Bioscience Co., Ltd.	All	18 Years and older Â (Adult, Older Adult)	Phase 2	128	Other	Interventional	Allocation: N/A|Intervention Model: Single Group Assignment|Masking: None (Open Label)|Primary Purpose: Treatment	Junshi-JS001-BJZL-II	December 28, 2016	September 16, 2018	2021-12-01	January 6, 2017		September 30, 2020	Beijing Cancer Hospital, Beijing, Beijing, China|Sun Yat-sen University Cancer center, Guangzhou, Guangdong, China|Wuhan Union Hospital, Wuhan, Hubei, China|The 81st Hospital of Chinese People's Liberation Army, Nanjing, Jiangsu, China|The First Hospital of Jilin University, Changchun, Jilin, China|Yunnan Cancer Hospital, Kunming, Yunnan, China		https://ClinicalTrials.gov/show/NCT03013101
881	NCT03086174	Tolerability and Pharmacokinetics of Toripalimab in Combination With Axitinib in Patients With Kidney Cancer and Melanoma		Active, not recruiting	No Results Available	Kidney Cancer Stage Iv|Advanced Melanoma	Biological: humanized anti-PD-1 monoclonal antibody Toripalimab	Number of participants with treatment-related adverse events as assessed by CTCAE v4.0|PD-1 receptor occupancy of blood|Objective Response Rate (ORR) by irRC and RECIST 1.1|Duration of Response (DOR) by irRC and RECIST 1.1|Disease Control Rate (DCR) by irRC and RECIST 1.1|Time to response (TTR) by irRC and RECIST 1.1|Progression-free survival(PFS) by irRC and RECIST 1.1|Overall survival (OS) by i…	Shanghai Junshi Bioscience Co., Ltd.	All	18 Years to 75 Years Â (Adult, Older Adult)	Phase 1	24	Other	Interventional	Allocation: N/A|Intervention Model: Single Group Assignment|Masking: None (Open Label)|Primary Purpose: Treatment	Junshi-JS001-008	March 31, 2017	December 31, 2019	2020-12-01	March 22, 2017		September 30, 2020	Beijing Cancer Hospital, Beijing, Beijing, China		https://ClinicalTrials.gov/show/NCT03086174
928	NCT02838823	Safety and Tolerability of Recombinant Humanized Anti-PD-1 Monoclonal Antibody for Patients With Advanced Breast Cancer		Completed	No Results Available	Breast Cancer	Biological: humanized anti-PD-1 monoclonal antibody toripalimab	Number of participants with treatment-related adverse events as assessed by CTCAE v4.0|PD-1 receptor occupancy of blood|Objective Response Rate (ORR) by irRC and RECIST 1.1|Duration of Response (DOR) by irRC and RECIST 1.1|Disease Control Rate (DCR) by irRC and RECIST 1.1|Time to response (TTR) by irRC and RECIST 1.1|Progression-free survival(PFS) by irRC and RECIST 1.1|Overall survival (OS) by i…	Shanghai Junshi Bioscience Co., Ltd.	All	18 Years to 70 Years Â (Adult, Older Adult)	Phase 1	20	Other	Interventional	Allocation: N/A|Intervention Model: Single Group Assignment|Masking: None (Open Label)|Primary Purpose: Treatment	Junshi-JS001-307-I	2016-07-01	2018-12-01	2019-09-01	July 20, 2016		October 23, 2019	Gastrointestinal Oncology Department, Affiliated Cancer Center of Academy of Military Medical Sciences, Beijing, Beijing, China		https://ClinicalTrials.gov/show/NCT02838823
1066	NCT02857166	Study of JS001 in Participants With Advanced Solid Tumors		Completed	No Results Available	Solid Tumors	Biological: humanized anti-PD-1 monoclonal antibody toripalimab	Number of Participants With Abnormal Laboratory Values and/or Adverse Events That Are Related to Treatment|Anti-Drug Antibody of JS001 in Chinese patients|Objective Response Rate (ORR)|Duration of Response (DOR)|Progression-Free survival (PFS)|Overall Survival (OS)|DLT in patients with solid tumor treated with JS001.|PD-1 receptor occupancy of blood|Maximum Plasma Concentration (Cmax) after singl…	Shanghai Junshi Bioscience Co., Ltd.	All	18 Years to 75 Years Â (Adult, Older Adult)	Phase 1	24	Other	Interventional	Allocation: N/A|Intervention Model: Single Group Assignment|Masking: None (Open Label)|Primary Purpose: Treatment	Junshi-JS001-ZSZL-I	2016-03-01	2017-09-01	2018-12-01	August 5, 2016		October 23, 2019	Sun Yat-sen UniversityCancer center, Guangzhou, Guangdong, China		https://ClinicalTrials.gov/show/NCT02857166
929	NCT02836795	Safety and Tolerability of Recombinant Humanized Anti-PD-1 Monoclonal Antibody Toripalimab for Patients With Advanced Solid Tumors		Active, not recruiting	No Results Available	Melanoma|Urological Cancer	Biological: humanized anti-PD-1 monoclonal antibody Toripalimab (JS001)	Number of participants with treatment-related adverse events as assessed by CTCAE v4.0|PD-1 receptor occupancy of blood|Objective Response Rate (ORR) by irRC and RECIST 1.1|Duration of Response (DOR) by irRC and RECIST 1.1|Disease Control Rate (DCR) by irRC and RECIST 1.1|Time to response (TTR) by irRC and RECIST 1.1|Progression-free survival(PFS) by irRC and RECIST 1.1|Overall survival (OS) by i…	Shanghai Junshi Bioscience Co., Ltd.	All	18 Years to 70 Years Â (Adult, Older Adult)	Phase 1	35	Other	Interventional	Allocation: N/A|Intervention Model: Single Group Assignment|Masking: None (Open Label)|Primary Purpose: Treatment	Junshi-JS001-BJZL-I	2016-04-01	2018-09-01	2020-09-01	July 19, 2016		October 22, 2019	Beijing Cancer Hospital, Beijing, Beijing, China		https://ClinicalTrials.gov/show/NCT02836795
1225	NCT03178123	The Study of JS001 Compared to High-Dose Interferon In Patients With Mucosal Melanoma That Has Been Removed by Surgery		Active, not recruiting	No Results Available	Mucosal Melanoma	Biological: humanized anti-PD-1 monoclonal antibody Toripalimab|Biological: high-dose recombinant interferon a-2B	Recurrence-free survival rate|Distant metastases-free survival|recurrence - free survival rate at 3 years|Overall survival (OS)|Number of participants with treatment-related adverse events	Shanghai Junshi Bioscience Co., Ltd.	All	18 Years to 75 Years Â (Adult, Older Adult)	Phase 2	220	Other	Interventional	Allocation: Randomized|Intervention Model: Parallel Assignment|Masking: None (Open Label)|Primary Purpose: Treatment	Junshi-JS001-010	May 31, 2017	April 30, 2022	April 30, 2025	June 6, 2017		September 30, 2020	Beijing Cancer Hospital, Beijing, Beijing, China		https://ClinicalTrials.gov/show/NCT03178123
734	NCT03150875	A Study Comparing the Efficacy and Safety Between IBI308 and Docetaxel in Patients With Advanced or Metastatic NSCLC		Active, not recruiting	No Results Available	Non-small Cell Lung Cancer	Biological: IBI308|Drug: Docetaxel	OS (overall survival)|PFS (progression free survival)|ORR(objective response rate)|DOR(Duration of objective response)|DCR(Disease control rate)|AEs	Innovent Biologics (Suzhou) Co. Ltd.	All	18 Years to 75 Years Â (Adult, Older Adult)	Phase 3	290	Industry	Interventional	Allocation: Randomized|Intervention Model: Parallel Assignment|Masking: None (Open Label)|Primary Purpose: Treatment	CIBI308C301	September 1, 2017	November 2, 2018	December 31, 2021	May 12, 2017		April 15, 2020	Zhejiang Cancer Hospital, Hangzhou, Zhejiang, China|The First Affiliated Hospital Zhejiang University, Hangzhou, Zhejiang, China		https://ClinicalTrials.gov/show/NCT03150875
969	NCT04795128	A Study Evaluating the Safety, Tolerability and Preliminary Efficacy of IBI322 in Subjects With Hematologic Malignancy		Recruiting	No Results Available	Hematologic Malignancy	Biological: IBI322	Number of treatment related AEs|Number of patients with response|PK parameters: The area under the curve (AUC)|PK parameters: Maximum concentration (Cmax)|PK parameters: The half-life (t1/2)|PK parameters: Clearance(CL)|PK parameters: Volume of distribution (V)|Positive rate of ADA and Nab	Innovent Biologics (Suzhou) Co. Ltd.	All	18 Years to 75 Years Â (Adult, Older Adult)	Phase 1	182	Industry	Interventional	Allocation: N/A|Intervention Model: Single Group Assignment|Masking: None (Open Label)|Primary Purpose: Treatment	CIBI322A103	May 7, 2021	February 28, 2023	November 4, 2023	March 12, 2021		May 24, 2021	The Second Affiliated Hospital Zhejiang University School OF Medicine, Zhejiang, China		https://ClinicalTrials.gov/show/NCT04795128
972	NCT04338659	Safety and Efficacy of IBI322 in American Subjects With Advanced Malignant Tumors		Not yet recruiting	No Results Available	Advanced Malignancies	Biological: IBI322	Number of DLT time|Number of treatment related AEs|PK parameters: The area under the curve (AUC)|PK parameters: Maximum concentration (Cmax)|PK parameters: Time at which maximum concentration (Tmax)|PK parameters: The half-life (t1/2)|Positive rate of ADA and Nab|Positive rate of Circulating Immune Complex	Innovent Biologics (Suzhou) Co. Ltd.	All	18 Years and older Â (Adult, Older Adult)	Phase 1	45	Industry	Interventional	Allocation: N/A|Intervention Model: Single Group Assignment|Masking: None (Open Label)|Primary Purpose: Treatment	CIBI322A102	2021-04-01	2022-12-01	2022-12-01	April 8, 2020		April 8, 2020			https://ClinicalTrials.gov/show/NCT04338659
973	NCT04328831	Safety and Efficacy of IBI322 in Chinese Subjects With Advanced Malignant Tumors		Recruiting	No Results Available	Advanced Malignancies	Biological: IBI322	Number of DLT|Number of treatment related AEs|Number of patients with response|PK parameters: The area under the curve (AUC)|PK parameters: Maximum concentration (Cmax)|PK parameters: Time at which maximum concentration (Tmax)|PK parameters: The half-life (t1/2)|Positive rate of ADA and Nab|Positive rate of Circulating Immune Complex	Innovent Biologics (Suzhou) Co. Ltd.	All	18 Years to 75 Years Â (Adult, Older Adult)	Phase 1	218	Industry	Interventional	Allocation: N/A|Intervention Model: Single Group Assignment|Masking: None (Open Label)|Primary Purpose: Treatment	CIBI322A101	July 31, 2020	2023-09-01	2023-12-01	March 31, 2020		August 13, 2020	Cancer hospital Chinese academy of Medical sciences, Beijing, China		https://ClinicalTrials.gov/show/NCT04328831
1709	NCT04003649	IL13Ralpha2-Targeted Chimeric Antigen Receptor (CAR) T Cells With or Without Nivolumab and Ipilimumab in Treating Patients With Recurrent or Refractory Glioblastoma		Recruiting	No Results Available	Recurrent Glioblastoma|Refractory Glioblastoma	Biological: IL13Ralpha2-specific Hinge-optimized 4-1BB-co-stimulatory CAR/Truncated CD19-expressing Autologous TN/MEM Cells|Biological: Ipilimumab|Biological: Nivolumab|Other: Quality-of-Life Assessment|Other: Questionnaire Administration	Incidence of adverse events|Dose-limiting toxicity (DLT)|Feasibility (neoadjuvant therapy)|Feasibility (adjuvant therapy)|Survival|T cell levels|Cytokine levels in TCF, PB, and CSF|Disease response|Time to progression|Overall survival (OS)|Quality of life|Area under the curve (AUC) for CD3, IFNgamma, and IP-10 levels over time for the DLT evaluation period|CAR T and endogenous cells detected in t…	City of Hope Medical Center|National Cancer Institute (NCI)	All	18 Years to 75 Years Â (Adult, Older Adult)	Phase 1	60	Other|NIH	Interventional	Allocation: Randomized|Intervention Model: Parallel Assignment|Masking: None (Open Label)|Primary Purpose: Treatment	18251|NCI-2018-02764|R01CA236500	September 26, 2019	December 1, 2022	December 1, 2022	July 1, 2019		December 9, 2020	City of Hope Medical Center, Duarte, California, United States		https://ClinicalTrials.gov/show/NCT04003649
1924	NCT03246685	Phase 2 Study of Imprime PGG & Pembrolizumab in Subjects With Adv SCCHN Who Failed Pembro Monotherapy or Experiencing SD		Terminated	No Results Available	Squamous Cell Carcinoma of the Head and Neck	Biological: Imprime PGG|Drug: Pembrolizumab	Overall Response Rate (ORR) to Imprime PGG + pembrolizumab using RECIST v1.1 criteria|Time to response (TTR) using RECIST v1.1 criteria|Complete response rate (CRR) using RECIST v1.1 criteria|Duration of overall response (DoR) using RECIST v1.1 criteria|Progression-Free Survival (PFS) and PFS rate at 6 months and 1 year using RECIST v1.1 criteria|Overall survival (OS) and OS rate at 1 year|Pharma…	HiberCell, Inc.|Merck Sharp & Dohme Corp.	All	18 Years and older Â (Adult, Older Adult)	Phase 2	1	Industry	Interventional	Allocation: Non-Randomized|Intervention Model: Parallel Assignment|Masking: None (Open Label)|Primary Purpose: Treatment	BT-CL-PGG-HNC-1622MK3475PN-544	November 8, 2017	April 13, 2018	April 13, 2018	August 11, 2017		December 14, 2018	Northwestern Medical Specialties, PLLC, Tacoma, Washington, United States		https://ClinicalTrials.gov/show/NCT03246685
1925	NCT02981303	Study of Imprime PGG and Pembrolizumab in Advanced Melanoma and Triple Negative Breast Cancer		Completed	No Results Available	Advanced Melanoma|Triple-Negative Breast Cancer	Biological: Imprime PGG|Drug: Pembrolizumab	Overall Response Rate (ORR) to Imprime PGG + pembrolizumab using RECIST v1.1 criteria|Time to response (TTR) using RECIST v1.1 criteria|Complete response rate (CRR) using RECIST v1.1 criteria|Duration of overall response (DoR) using RECIST v1.1 criteria|Progression-Free Survival (PFS) and PFS rate at 6 months and 1 year using RECIST v1.1 criteria|Overall survival (OS) and OS rate at 1 year using …	HiberCell, Inc.|Merck Sharp & Dohme Corp.	All	18 Years and older Â (Adult, Older Adult)	Phase 2	64	Industry	Interventional	Allocation: Non-Randomized|Intervention Model: Parallel Assignment|Masking: None (Open Label)|Primary Purpose: Treatment	BT-CL-PGG-MEL/BCA-1621/MK3475	February 22, 2017	December 31, 2020	December 31, 2020	December 5, 2016		March 25, 2021	Arizona Center for Cancer Care, Avondale, Arizona, United States|John Wayne Cancer Institute, Santa Monica, California, United States|University of Colorado Cancer Center, Aurora, Colorado, United States|Sarah Cannon Research Institute, Denver, Colorado, United States|University Cancer and Blood Center, Athens, Georgia, United States|Piedmont Cancer Institute, Atlanta, Georgia, United States|Ston…		https://ClinicalTrials.gov/show/NCT02981303
489	NCT04438382	Infliximab and Intravenous Immunoglobulin Therapy in Treating Patients With Steroid-Refractory Pneumonitis		Recruiting	No Results Available	Hematopoietic and Lymphoid Cell Neoplasm|Malignant Solid Neoplasm|Steroid-Refractory Pneumonitis	Biological: Infliximab|Biological: Intravenous Immunoglobulin Therapy|Drug: Prednisone|Other: Quality-of-Life Assessment|Other: Questionnaire Administration	Pneumonitis response rate|Radiologic parameters of steroid-refractory pneumonitis|Functional parameters of steroid-refractory pneumonitis by spirometry|Functional parameters of steroid-refractory pneumonitis by diffusion capacity|Functional parameters of steroid-refractory pneumonitis by oxygen saturation|Number of reported deaths|Incidence of adverse events|Patient-reported outcomes of steroid-r…	ECOG-ACRIN Cancer Research Group|National Cancer Institute (NCI)|Eastern Cooperative Oncology Group	All	18 Years and older Â (Adult, Older Adult)	Phase 2	36	Other|NIH	Interventional	Allocation: Randomized|Intervention Model: Parallel Assignment|Masking: None (Open Label)|Primary Purpose: Treatment	EAQ172|NCI-2018-02825|ECOG-ACRIN-EAQ172|UG1CA189828	June 25, 2020	May 14, 2024	May 14, 2024	June 18, 2020		May 4, 2021	Northwestern University, Chicago, Illinois, United States		https://ClinicalTrials.gov/show/NCT04438382
610	NCT03502785	INO-5401 + INO-9012 in Combination With Atezolizumab in Locally Advanced Unresectable or Metastatic/Recurrent Urothelial Carcinoma		Active, not recruiting	No Results Available	Urothelial Carcinoma	Biological: INO-5401|Biological: INO-9012|Drug: Atezolizumab|Device: CELLECTRAâ„¢ 2000	Number of Adverse Events|Antigen-Specific Cellular Immune Response|Objective Response Rate (ORR) by Response Evaluation Criteria in Solid Tumors (RECIST) version 1.1 by Investigator Review in Cohort A|ORR by RECIST version 1.1 by Investigator Review in Cohort B|ORR by Immune RECIST (iRECIST)|Duration of Response (DoR)|Progression Free Survival (PFS) as Assessed by RECIST version 1.1 and iRECIST|O…	Inovio Pharmaceuticals	All	18 Years and older Â (Adult, Older Adult)	Phase 1|Phase 2	35	Industry	Interventional	Allocation: Non-Randomized|Intervention Model: Parallel Assignment|Masking: None (Open Label)|Primary Purpose: Treatment	UCa-001	May 24, 2018	December 30, 2021	December 30, 2021	April 19, 2018		June 3, 2021	Alaska Clinical Research Center, LLC, Anchorage, Alaska, United States|Cancer Treatment Centers of America at Western Regional Medical Center, Goodyear, Arizona, United States|Mayo Clinic Cancer Center, Phoenix, Arizona, United States|Mayo Clinic Hospital, Jacksonville, Florida, United States|H. Lee Moffitt Cancer Center & Research Institute, Inc., Tampa, Florida, United States|Cancer Treatment C…		https://ClinicalTrials.gov/show/NCT03502785
1821	NCT03063632	Testing the Combination of Two Experimental Drugs MK-3475 (Pembrolizumab) and Interferon-gamma for the Treatment of Mycosis Fungoides and SÃ©zary Syndrome and Advanced Synovial Sarcoma		Active, not recruiting	No Results Available	Metastatic Myxoid Liposarcoma|Metastatic Round Cell Liposarcoma|Metastatic Synovial Sarcoma|Recurrent Mycosis Fungoides and Sezary Syndrome|Refractory Mycosis Fungoides and Sezary Syndrome|Stage IB Mycosis Fungoides and Sezary Syndrome AJCC v7|Stage II Mycosis Fungoides and Sezary Syndrome AJCC v7|Stage IIA Mycosis Fungoides and Sezary Syndrome AJCC v7|Stage IIB Mycosis Fungoides and Sezary Syndr…	Biological: Interferon Gamma-1b|Other: Laboratory Biomarker Analysis|Biological: Pembrolizumab	Overall response rate (ORR)|Incidence of adverse events|Time to response|Duration of response (DOR)|Progression-free survival (PFS)|Event-free survival (EFS)|Rate of overall response duration beyond 12 months (ORR12)	National Cancer Institute (NCI)	All	12 Years and older Â (Child, Adult, Older Adult)	Phase 2	28	NIH	Interventional	Allocation: Non-Randomized|Intervention Model: Parallel Assignment|Masking: None (Open Label)|Primary Purpose: Treatment	NCI-2017-00265|CITN-13|P30CA015704|U01CA154967	October 13, 2017	April 8, 2021	April 8, 2022	February 24, 2017		May 14, 2021	Stanford Cancer Institute Palo Alto, Palo Alto, California, United States|University of Miami Miller School of Medicine-Sylvester Cancer Center, Miami, Florida, United States|Dana-Farber Cancer Institute, Boston, Massachusetts, United States|Washington University School of Medicine, Saint Louis, Missouri, United States|Memorial Sloan Kettering Cancer Center, New York, New York, United States|Univ…		https://ClinicalTrials.gov/show/NCT03063632
893	NCT03562871	IO102 With Pembrolizumab, With or Without Chemotherapy, as First-line Treatment of Metastatic NSCLC		Active, not recruiting	No Results Available	NSCLC	Biological: IO102|Biological: pembrolizumab (Keytruda)|Drug: Carboplatin (Carboplatin Kabi)|Drug: Pemetrexed (Pemetrexed Alvogen)	Phase 1 (safety run-in)|Phase 2 (efficacy)|ORR	IO Biotech|Merck Sharp & Dohme Corp.	All	18 Years and older Â (Adult, Older Adult)	Phase 1|Phase 2	108	Industry	Interventional	Allocation: Randomized|Intervention Model: Parallel Assignment|Masking: None (Open Label)|Primary Purpose: Treatment	IO102-012 / KN-764|2018-000139-28|KEYNOTE-764	August 22, 2018	February 6, 2021	2022-02-01	June 20, 2018		May 19, 2021	Thoraxklinik Heidelberg gGmbH, Heidelberg, Community Of Heidelberg, Germany|PIUS Hospital Oldenburg, Oldenburg, Germany|Stichting Het Nederlands Kanker Instituut, Amsterdam, Community Of Amsterdam, Netherlands|Servicio de OncologÃ­a-El mÃ©dico del Virgen de la Victoria, MÃ¡laga, Andalusia, Spain|Insituto Oncologico Dr Rosell. Hospital Universitario Quiron Dexeus, Barcelona, Catalonia, Spain|Hospi…		https://ClinicalTrials.gov/show/NCT03562871
510	NCT03665129	IPH5401 (Anti-C5aR) in Combination With Durvalumab in Patients With Advanced Solid Tumors	STELLAR-001	Active, not recruiting	No Results Available	Advanced Solid Tumors	Biological: IPH5401 and Durvalumab	Occurrence of Drug Limited Toxicities (DLTs)|Adverse events (AEs)|Objective Response Rate|Duration of Response|Progression Free Survival	Innate Pharma|AstraZeneca	All	18 Years and older Â (Adult, Older Adult)	Phase 1	73	Industry	Interventional	Allocation: Non-Randomized|Intervention Model: Sequential Assignment|Masking: None (Open Label)|Primary Purpose: Treatment	IPH5401-101	September 7, 2018	2021-06-01	2021-06-01	September 11, 2018		January 22, 2021	James Graham Brown Cancer Center, Louisville, Kentucky, United States|Park Nicollet Frauenshuh Cancer Center, Saint Louis Park, Minnesota, United States|ICAHN School of Medicine at Mount Sinai, New York, New York, United States|Sarah Cannon Research Institute, Nashville, Tennessee, United States|NEXT Oncology, San Antonio, Texas, United States|Centre Georges-Francois Leclerc, Dijon, France|Centre…		https://ClinicalTrials.gov/show/NCT03665129
536	NCT03033576	Testing Treatment With Ipilimumab and Nivolumab Compared to Treatment With Ipilimumab Alone in Advanced Melanoma		Active, not recruiting	No Results Available	Advanced Melanoma|Melanoma of Unknown Primary|Mucosal Melanoma|Refractory Melanoma|Stage III Cutaneous Melanoma AJCC v7|Stage IIIA Cutaneous Melanoma AJCC v7|Stage IIIB Cutaneous Melanoma AJCC v7|Stage IIIC Cutaneous Melanoma AJCC v7|Stage IV Cutaneous Melanoma AJCC v6 and v7|Unresectable Cutaneous Melanoma|Unresectable Melanoma	Biological: Ipilimumab|Biological: Nivolumab	Progression free survival (PFS)|CD8+ expression levels|Response rate (confirmed and unconfirmed, complete and partial responses)|Overall survival (OS)|Incidence of adverse events	National Cancer Institute (NCI)	All	18 Years and older Â (Adult, Older Adult)	Phase 2	94	NIH	Interventional	Allocation: Randomized|Intervention Model: Parallel Assignment|Masking: None (Open Label)|Primary Purpose: Treatment	NCI-2017-00105|S1616|U10CA180888	July 17, 2017	March 15, 2022	March 15, 2022	January 27, 2017		June 9, 2021	Anchorage Associates in Radiation Medicine, Anchorage, Alaska, United States|Anchorage Radiation Therapy Center, Anchorage, Alaska, United States|Alaska Breast Care and Surgery LLC, Anchorage, Alaska, United States|Alaska Oncology and Hematology LLC, Anchorage, Alaska, United States|Alaska Women's Cancer Care, Anchorage, Alaska, United States|Anchorage Oncology Centre, Anchorage, Alaska, United S…
1877	NCT04697576	Intralesional Influenza Vaccine for the Treatment of Stage I, II, and IV Melanoma		Not yet recruiting	No Results Available	Clinical Stage I Cutaneous Melanoma AJCC v8|Clinical Stage IA Cutaneous Melanoma AJCC v8|Clinical Stage IB Cutaneous Melanoma AJCC v8|Clinical Stage II Cutaneous Melanoma AJCC v8|Clinical Stage IIA Cutaneous Melanoma AJCC v8|Clinical Stage IIB Cutaneous Melanoma AJCC v8|Clinical Stage IIC Cutaneous Melanoma AJCC v8|Clinical Stage IV Cutaneous Melanoma AJCC v8|Metastatic Melanoma	Biological: Ipilimumab|Biological: Nivolumab|Biological: Pembrolizumab|Biological: Quadrivalent Inactivated Influenza Vaccine|Procedure: Resection	Incidence of adverse events (AEs)|Maximum tolerated dose (MTD) in Cohorts #1 and #2|Tumor dimensions of injected (Cohorts #1-2) and non-injected lesions (Cohort #2 only)|Time to disease progression (local or distant)|Biomarker analysis|Granzyme B H-score|NanoString Pan Cancer Immune Profiling Panel|Tumor-infiltrating lymphocytes analysis|Degree of tumor regression (percent)|Changes in micro ribon…	Carlo Contreras|Ohio State University Comprehensive Cancer Center	All	18 Years to 90 Years Â (Adult, Older Adult)	Phase 1	36	Other	Interventional	Allocation: Non-Randomized|Intervention Model: Parallel Assignment|Masking: None (Open Label)|Primary Purpose: Treatment	OSU-20221|NCI-2020-13282	February 1, 2021	December 31, 2023	December 31, 2024	January 6, 2021		January 6, 2021	Ohio State University Comprehensive Cancer Center, Columbus, Ohio, United States		https://ClinicalTrials.gov/show/NCT04697576
1809	NCT04396860	Testing the Use of the Immunotherapy Drugs Ipilimumab and Nivolumab Plus Radiation Therapy Compared to the Usual Treatment (Temozolomide and Radiation Therapy) for Newly Diagnosed MGMT Unmethylated Glioblastoma		Recruiting	No Results Available	Gliosarcoma|MGMT-Unmethylated Glioblastoma	Biological: Ipilimumab|Biological: Nivolumab|Device: NovoTTF-100A Device|Other: Quality-of-Life Assessment|Other: Questionnaire Administration|Radiation: Radiation Therapy|Drug: Temozolomide	Progression-free survival (PFS) (Phase II)|Overall survival (OS) (Phase III)|PFS for the entire cohort (Phase II/III)|OS proportion|Comparative frequency of specific adverse events of interest|Frequency summaries for all adverse event types|Patient reported symptom burden|Neurocognitive function (NCF)|Patient-reported toxicity outcomes	National Cancer Institute (NCI)|NRG Oncology	All	18 Years and older Â (Adult, Older Adult)	Phase 2|Phase 3	485	NIH|Other	Interventional	Allocation: Randomized|Intervention Model: Parallel Assignment|Masking: None (Open Label)|Primary Purpose: Treatment	NCI-2020-03404|NRG-BN007|U10CA180868	August 6, 2020	August 23, 2024	August 23, 2024	May 21, 2020		June 15, 2021	University of Alabama at Birmingham Cancer Center, Birmingham, Alabama, United States|University of Arkansas for Medical Sciences, Little Rock, Arkansas, United States|Kaiser Permanente-Anaheim, Anaheim, California, United States|John Muir Medical Center-Concord Campus, Concord, California, United States|UC San Diego Moores Cancer Center, La Jolla, California, United States|Kaiser Permanente Los …		https://ClinicalTrials.gov/show/NCT04396860
1331	NCT03215706	A Study of Nivolumab and Ipilimumab Combined With Chemotherapy Compared to Chemotherapy Alone in First Line NSCLC	CheckMate 9LA	Active, not recruiting	Has Results	Non-Small Cell Lung Cancer	Biological: Ipilimumab|Biological: Nivolumab|Drug: Carboplatin|Drug: Paclitaxel|Drug: Pemetrexed|Drug: Cisplatin	Overall Survival (OS)|Progression Free Survival (PFS) by BICR|Objective Response Rate (ORR) by BICR|Duration of Response (DoR)|Time to Response (TTR)|Objective Response Rate (ORR) by BICR by PD-LI Tumor Cell Expression|PFS by BICR by PD-L1 Tumor Cell Expression|OS by PD-L1 Tumor Cell Expression	Bristol-Myers Squibb	All	18 Years and older Â (Adult, Older Adult)	Phase 3	719	Industry	Interventional	Allocation: Randomized|Intervention Model: Parallel Assignment|Masking: None (Open Label)|Primary Purpose: Treatment	CA209-9LA|2017-001195-35	August 24, 2017	August 16, 2019	January 19, 2023	July 12, 2017	September 16, 2020	April 8, 2021	Memorial Health Systems, Colorado Springs, Colorado, United States|Cancer Center Of Central Connecticut, Plainville, Connecticut, United States|Baptist MD Anderson Cancer Center, Jacksonville, Florida, United States|Northwest Georgia Oncology Center, P.C., Marietta, Georgia, United States|Cancer Center Of Kansas, Wichita, Kansas, United States|Baptist Health Lexington, Lexington, Kentucky, United…	Study Protocol, https://ClinicalTrials.gov/ProvidedDocs/06/NCT03215706/Prot_000.pdf|"Statistical Analysis Plan", https://ClinicalTrials.gov/ProvidedDocs/06/NCT03215706/SAP_001.pdf	https://ClinicalTrials.gov/show/NCT03215706
1836	NCT04013542	Ipilimumab and Nivolumab in Combination With Radiation Therapy in Treating Patients With Stage 2-3 Non-small Lung Cancer		Recruiting	No Results Available	ALK Gene Rearrangement|EGFR Gene Mutation|Locally Advanced Lung Non-Small Cell Carcinoma|Lung Non-Small Cell Carcinoma|Stage II Lung Cancer AJCC v8|Stage IIA Lung Cancer AJCC v8|Stage IIB Lung Cancer AJCC v8|Stage III Lung Cancer AJCC v8|Stage IIIA Lung Cancer AJCC v8|Stage IIIB Lung Cancer AJCC v8|Stage IIIC Lung Cancer AJCC v8|Unresectable Lung Non-Small Cell Carcinoma	Biological: Ipilimumab|Biological: Nivolumab|Radiation: Radiation Therapy	Incidence of adverse events|Anti-tumor activity|Progression-free survival (PFS)|Overall survival (OS)|Time to local treatment failure|Time to distant treatment failure|Overall response rate|Duration of response	M.D. Anderson Cancer Center|National Cancer Institute (NCI)	All	18 Years and older Â (Adult, Older Adult)	Phase 1	20	Other|NIH	Interventional	Allocation: N/A|Intervention Model: Single Group Assignment|Masking: None (Open Label)|Primary Purpose: Treatment	2018-0836|NCI-2019-03205	September 13, 2019	February 1, 2021	February 1, 2022	July 9, 2019		December 4, 2020	M D Anderson Cancer Center, Houston, Texas, United States		https://ClinicalTrials.gov/show/NCT04013542
615	NCT02506153	High-Dose Recombinant Interferon Alfa-2B, Ipilimumab, or Pembrolizumab in Treating Patients With Stage III-IV High Risk Melanoma That Has Been Removed by Surgery		Active, not recruiting	No Results Available	Metastatic Cutaneous Melanoma|Metastatic Mucosal Melanoma|Metastatic Non-Cutaneous Melanoma|Non-Cutaneous Melanoma|Recurrent Cutaneous Melanoma|Recurrent Mucosal Melanoma|Recurrent Non-Cutaneous Melanoma|Stage III Cutaneous Melanoma AJCC v7|Stage III Mucosal Melanoma of the Head and Neck AJCC v7|Stage IIIA Cutaneous Melanoma AJCC v7|Stage IIIB Cutaneous Melanoma AJCC v7|Stage IIIC Cutaneous Melan…	Biological: Ipilimumab|Biological: Pembrolizumab|Other: Quality-of-Life Assessment|Biological: Recombinant Interferon Alfa-2b	Overall survival (OS)|Relapse-free survival (RFS)|PD-L1 status|Incidence of toxicity|Post-relapse therapy|BRAF mutation status|Long-term survival|Change in quality of life	National Cancer Institute (NCI)	All	18 Years and older Â (Adult, Older Adult)	Phase 3	1378	NIH	Interventional	Allocation: Randomized|Intervention Model: Parallel Assignment|Masking: Double (Participant, Investigator)|Primary Purpose: Treatment	NCI-2014-02676|S1404|U10CA180888	October 15, 2015	September 15, 2023		July 23, 2015		May 3, 2021	University of Alabama at Birmingham Cancer Center, Birmingham, Alabama, United States|Cancer Center at Saint Joseph's, Phoenix, Arizona, United States|Virginia G Piper Cancer Care-Del Camino, Scottsdale, Arizona, United States|Banner University Medical Center - Tucson, Tucson, Arizona, United States|University of Arizona Cancer Center-North Campus, Tucson, Arizona, United States|University of Ark…
1257	NCT02428192	Nivolumab Alone or in Combination With Ipilimumab in Treating Patients With Advanced Uterine Leiomyosarcoma		Active, not recruiting	Has Results	Metastatic Leiomyosarcoma|Unresectable Leiomyosarcoma|Uterine Corpus Leiomyosarcoma	Biological: Ipilimumab|Other: Laboratory Biomarker Analysis|Biological: Nivolumab	Objective Response Per Response Evaluation Criteria in Solid Tumors (RECIST) 1.1 Among Patients With Advanced Leiomyosarcoma of the Uterus (ULMS) Treated With Nivolumab (Cohort A)|Objective Response Per RECIST 1.1 Among Patients With Advanced ULMS Treated With Nivolumab and Ipilimumab (Cohort B)|Incidence of Toxicity, Graded Using the National Cancer Institute Common Terminology Criteria for Adve…	National Cancer Institute (NCI)	Female	18 Years and older Â (Adult, Older Adult)	Phase 2	20	NIH	Interventional	Allocation: Non-Randomized|Intervention Model: Parallel Assignment|Masking: None (Open Label)|Primary Purpose: Treatment	NCI-2014-02403|DFCI- 15-707|9672|UM1CA186709	April 22, 2015	September 20, 2018		April 28, 2015	May 12, 2020	March 22, 2021	Brigham and Women's Hospital, Boston, Massachusetts, United States|Dana-Farber Cancer Institute, Boston, Massachusetts, United States	Study Protocol and Statistical Analysis Plan, https://ClinicalTrials.gov/ProvidedDocs/92/NCT02428192/Prot_SAP_000.pdf	https://ClinicalTrials.gov/show/NCT02428192
1724	NCT02892734	Ipilimumab and Nivolumab in Treating Patients With Recurrent Stage IV HER2 Negative Inflammatory Breast Cancer		Terminated	Has Results	HER2/Neu Negative|Recurrent Inflammatory Breast Carcinoma|Stage IV Breast Cancer|Stage IV Inflammatory Breast Carcinoma	Biological: Ipilimumab|Other: Laboratory Biomarker Analysis|Biological: Nivolumab	Progression Free Survival (PFS)|Overall Response Rate (ORR)|Clinical Benefit Rate (CBR)|Overall Survival (OS)|Number of Adverse Events of Nivolumab and Ipilimumab Combination Treatment	Northwestern University|Bristol-Myers Squibb|National Cancer Institute (NCI)	Female	18 Years and older Â (Adult, Older Adult)	Phase 2	3	Other|Industry|NIH	Interventional	Allocation: N/A|Intervention Model: Single Group Assignment|Masking: None (Open Label)|Primary Purpose: Treatment	NU 16B07|STU00203191|P30CA060553|NCI-2016-01038	September 18, 2017	February 4, 2019	February 4, 2019	September 8, 2016	May 28, 2019	July 16, 2020	Northwestern University, Chicago, Illinois, United States	Study Protocol and Statistical Analysis Plan, https://ClinicalTrials.gov/ProvidedDocs/34/NCT02892734/Prot_SAP_000.pdf	https://ClinicalTrials.gov/show/NCT02892734
1734	NCT02519322	Neoadjuvant and Adjuvant Checkpoint Blockade		Recruiting	No Results Available	Cutaneous Melanoma|Mucosal Melanoma|Ocular Melanoma|Stage III Acral Lentiginous Melanoma AJCC v7|Stage IIIB Cutaneous Melanoma AJCC v7|Stage IIIB Uveal Melanoma AJCC v7|Stage IIIC Cutaneous Melanoma AJCC v7|Stage IIIC Uveal Melanoma AJCC v7|Stage IV Acral Lentiginous Melanoma AJCC v6 and v7|Stage IV Cutaneous Melanoma AJCC v6 and v7|Stage IV Uveal Melanoma AJCC v7	Biological: Ipilimumab|Other: Laboratory Biomarker Analysis|Biological: Nivolumab|Biological: Relatlimab|Procedure: Therapeutic Conventional Surgery	Proportion of patients experiencing pathologic response to neoadjuvant nivolumab monotherapy|Proportion of patients experiencing pathologic response to neoadjuvant nivolumab and ipilimumab combination therapy|Immunological response, assessed by change in T cell infiltrate|Proportion of patients experiencing objective response (complete response, partial response, stable disease, and progressive d…	M.D. Anderson Cancer Center|National Cancer Institute (NCI)	All	18 Years and older Â (Adult, Older Adult)	Phase 2	53	Other|NIH	Interventional	Allocation: Randomized|Intervention Model: Parallel Assignment|Masking: None (Open Label)|Primary Purpose: Treatment	2015-0041|NCI-2015-01520	February 2, 2016	December 1, 2022	December 1, 2022	August 10, 2015		February 5, 2021	Memorial Sloan Kettering Cancer Center, New York, New York, United States|M D Anderson Cancer Center, Houston, Texas, United States		https://ClinicalTrials.gov/show/NCT02519322
1911	NCT02304458	Nivolumab With or Without Ipilimumab in Treating Younger Patients With Recurrent or Refractory Solid Tumors or Sarcomas		Active, not recruiting	No Results Available	Metastatic Melanoma|Recurrent Ewing Sarcoma/Peripheral Primitive Neuroectodermal Tumor|Recurrent Hodgkin Lymphoma|Recurrent Malignant Solid Neoplasm|Recurrent Melanoma|Recurrent Neuroblastoma|Recurrent Non-Hodgkin Lymphoma|Recurrent Osteosarcoma|Recurrent Rhabdomyosarcoma|Refractory Ewing Sarcoma/Peripheral Primitive Neuroectodermal Tumor|Refractory Hodgkin Lymphoma|Refractory Malignant Solid Neo…	Biological: Ipilimumab|Other: Laboratory Biomarker Analysis|Biological: Nivolumab|Other: Pharmacological Study	Frequency of dose limiting toxicities of nivolumab as a single agent or in combination with ipilimumab|Antitumor effect of nivolumab as a single agent or in combination with ipilimumab	National Cancer Institute (NCI)	All	12 Months to 30 Years Â (Child, Adult)	Phase 1|Phase 2	352	NIH	Interventional	Allocation: N/A|Intervention Model: Single Group Assignment|Masking: None (Open Label)|Primary Purpose: Treatment	NCI-2014-01222|ADVL1412|UM1CA097452	February 2, 2015	March 31, 2022		December 2, 2014		June 9, 2021	Children's Hospital of Alabama, Birmingham, Alabama, United States|Children's Hospital Los Angeles, Los Angeles, California, United States|Children's Hospital of Orange County, Orange, California, United States|Lucile Packard Children's Hospital Stanford University, Palo Alto, California, United States|UCSF Medical Center-Mission Bay, San Francisco, California, United States|Children's Hospital C…		https://ClinicalTrials.gov/show/NCT02304458
1750	NCT02500797	Nivolumab With or Without Ipilimumab in Treating Patients With Metastatic Sarcoma That Cannot Be Removed by Surgery		Active, not recruiting	Has Results	Locally Advanced Bone Sarcoma|Locally Advanced Dedifferentiated Liposarcoma|Locally Advanced Gastrointestinal Stromal Tumor|Locally Advanced Soft Tissue Sarcoma|Metastatic Bone Sarcoma|Metastatic Liposarcoma|Metastatic Soft Tissue Sarcoma|Metastatic Undifferentiated Pleomorphic Sarcoma|Metastatic Unresectable Sarcoma|Pleomorphic Liposarcoma|Stage III Bone Sarcoma AJCC v7|Stage III Soft Tissue Sar…	Biological: Ipilimumab|Other: Laboratory Biomarker Analysis|Biological: Nivolumab|Other: Quality-of-Life Assessment	Number of Participants Who Achieved a Confirmed Response|Number of Participants Who Experienced at Least One Grade 3 or Higher Adverse Event Regardless of Attribution|Duration of Response|6-Month Clinical Benefit Rate [Initial Cohort]|6-Month Clinical Benefit Rate [Expansion LPS and UPS/MFH Cohorts Only]|6-Month Clinical Benefit Rate [Expansion GIST Cohort Only]|Progression-free Survival (PFS)|Ov…	National Cancer Institute (NCI)	All	18 Years and older Â (Adult, Older Adult)	Phase 2	164	NIH	Interventional	Allocation: Randomized|Intervention Model: Crossover Assignment|Masking: None (Open Label)|Primary Purpose: Treatment	NCI-2015-00260|A091401|U10CA180821	July 30, 2015	April 1, 2019	January 30, 2022	July 17, 2015	June 16, 2020	May 18, 2021	Anchorage Associates in Radiation Medicine, Anchorage, Alaska, United States|Anchorage Radiation Therapy Center, Anchorage, Alaska, United States|Alaska Breast Care and Surgery LLC, Anchorage, Alaska, United States|Alaska Oncology and Hematology LLC, Anchorage, Alaska, United States|Alaska Regional Hospital, Anchorage, Alaska, United States|Alaska Women's Cancer Care, Anchorage, Alaska, United St…
102	NCT04121442	Isunakinra Alone and in Combination With a PD-1/PD-L1 Inhibitor in Patients With Solid Tumors		Recruiting	No Results Available	Solid Tumor, Adult	Biological: Isunakinra|Biological: PD-(L)1 Inhibitor	Proportion of patients who experience DLTs|Proportion of patients who experience decrease of IL-6 or hsCRP by >20%|Percent of individuals who experience radiographic response|Progression-free survival (PFS)|Overall survival	Buzzard Pharmaceuticals|Baylor Research Institute	All	18 Years and older Â (Adult, Older Adult)	Phase 1|Phase 2	25	Industry|Other	Interventional	Allocation: N/A|Intervention Model: Sequential Assignment|Masking: None (Open Label)|Primary Purpose: Treatment	BUZ01CD101	September 1, 2020	January 31, 2021	July 15, 2022	October 9, 2019		September 4, 2020	Baylor Charles A. Simmons Cancer Center, Dallas, Texas, United States		https://ClinicalTrials.gov/show/NCT04121442
1699	NCT03310619	A Safety and Efficacy Trial of JCAR017 Combinations in Subjects With Relapsed/Refractory B-cell Malignancies (PLATFORM)	PLATFORM	Recruiting	No Results Available	Lymphoma, Non-Hodgkin|Lymphoma, Large B-Cell, Diffuse|Lymphoma, Follicular	Biological: JCAR017|Drug: Durvalumab|Drug: CC-122|Drug: Ibrutinib|Drug: CC-220|Drug: Relatlimab|Drug: Nivolumab|Drug: CC-99282	Dose-limiting toxicity (DLT) rates|Complete Response Rate|Adverse Events (AEs)|Progression-free survival (PFS)|Overall survival (OS)|Overall response rate (ORR)|Duration of response (DOR)|Event-free survival (EFS)|Pharmacokinetic (PK)- Cmax|Pharmacokinetic (PK)- Tmax|Pharmacokinetic (PK)- AUC|Health-related quality of life (HRQoL)|Quality of Life C30 questionnaire (EORTC-QLQ-C30)|European Quality…	Celgene	All	18 Years and older Â (Adult, Older Adult)	Phase 1|Phase 2	77	Industry	Interventional	Allocation: Randomized|Intervention Model: Parallel Assignment|Masking: None (Open Label)|Primary Purpose: Treatment	JCAR017-BCM-002|U1111-1201-2046	November 28, 2017	October 23, 2024	October 23, 2024	October 16, 2017		May 3, 2021	City of Hope National Medical Center, Duarte, California, United States|Northwestern University School of Medicine, Chicago, Illinois, United States|Massachusetts General Hospital, Boston, Massachusetts, United States|University of Nebraska Medical Center, Omaha, Nebraska, United States|University of Pennsylvania, Philadelphia, Pennsylvania, United States|The University of Texas MD Anderson Cance…		https://ClinicalTrials.gov/show/NCT03310619
889	NCT02836834	Safety, Tolerability, Pharmacokinetics & Pharmacodynamics of an Anti-PD-1 mAb for Patients With Advanced Solid Tumors		Active, not recruiting	No Results Available	Lymphoma|Lung Cancer	Biological: JS001	Number of participants with treatment-related adverse events as assessed by CTCAE v4.0|correlation analysis of PD-L1 expression of tumor and ORR	Shanghai Junshi Bioscience Co., Ltd.	All	18 Years to 65 Years Â (Adult, Older Adult)	Phase 1	33	Other	Interventional	Allocation: Non-Randomized|Intervention Model: Parallel Assignment|Masking: None (Open Label)|Primary Purpose: Treatment	Junshi-JS001-YKZL-I	2016-08-01	2020-09-01	2020-12-01	July 19, 2016		October 22, 2019	Cancer Hospital Chinese Academy of Medical Science, Beijing, Beijing, China		https://ClinicalTrials.gov/show/NCT02836834
1089	NCT04040699	KN026 Combined With KN046 in Subjects With HER2 Positive Solid Tumor		Recruiting	No Results Available	HER2 Positive Solid Tumor	Biological: KN026 combined with KN046	Dose-limiting toxicityï¼ˆDLTï¼‰|Objective response rate (ORR)|Duration of response (DOR)|Clinical benefit rate|Progression free survival (PFS) rates|Overall survival (OS) rates	Peking University|Jiangsu Alphamab Biopharmaceuticals Co., Ltd	All	18 Years to 75 Years Â (Adult, Older Adult)	Phase 1	24	Other|Industry	Interventional	Allocation: N/A|Intervention Model: Single Group Assignment|Masking: None (Open Label)|Primary Purpose: Treatment	KN046-IST-02	September 26, 2019	December 1, 2020	December 30, 2020	August 1, 2019		November 13, 2019	Beijing Cancer Hospital, Beijing, Beijing, China		https://ClinicalTrials.gov/show/NCT04040699
329	NCT04034823	KN035 in Combination With Trastuzumab and Docetaxel in HER2-positive Breast Cancer		Not yet recruiting	No Results Available	HER2-positive Breast Cancer	Biological: KN035|Biological: Trastuzumab|Drug: Docetaxel	Objective response|Adverse events	Sun Yat-Sen Memorial Hospital of Sun Yat-Sen University	Female	18 Years to 70 Years Â (Adult, Older Adult)	Phase 2	59	Other	Interventional	Allocation: N/A|Intervention Model: Single Group Assignment|Masking: None (Open Label)|Primary Purpose: Treatment	KN035-TH-HER2	September 1, 2019	January 1, 2021	January 1, 2022	July 26, 2019		July 26, 2019			https://ClinicalTrials.gov/show/NCT04034823
843	NCT04542837	The Study of KN046 in Combination With Lenvatinib in Advanced Hepatocellular Carcinoma		Not yet recruiting	No Results Available	HCC	Biological: KN046|Drug: Lenvatinib	ORR|DCR|DOR|TTR|PFS|OS-12m rate|OS	Beijing Cancer Hospital	All	18 Years to 75 Years Â (Adult, Older Adult)	Phase 2	30	Other	Interventional	Allocation: N/A|Intervention Model: Single Group Assignment|Masking: None (Open Label)|Primary Purpose: Treatment	20200825	September 11, 2020	December 10, 2021	May 21, 2023	September 9, 2020		September 9, 2020			https://ClinicalTrials.gov/show/NCT04542837
1101	NCT04614103	Autologous LN-145 in Patients With Metastatic Non-Small-Cell Lung Cancer		Recruiting	No Results Available	Metastatic Non Small Cell Lung Cancer	Biological: LN-145	Objective Response Rate|Complete Response Rate|Duration of Response|Disease Control Rate|Progression-Free Survival|Overall Survival|Adverse Events|Core Biopsies	Iovance Biotherapeutics, Inc.	All	18 Years and older Â (Adult, Older Adult)	Phase 2	95	Industry	Interventional	Allocation: Non-Randomized|Intervention Model: Parallel Assignment|Masking: None (Open Label)|Primary Purpose: Treatment	IOV-LUN-202|2020-003629-45	May 7, 2021	2022-12-01	2026-12-01	November 3, 2020		May 13, 2021	City of Hope, Duarte, California, United States|University of Southern California, Los Angeles, California, United States|Christiana Care Health System, Newark, Delaware, United States|University of Louisville, Louisville, Kentucky, United States|Dana Farber Cancer Institute, Boston, Massachusetts, United States|Karmanos Cancer Institute, Detroit, Michigan, United States|Henry Ford Health System,…		https://ClinicalTrials.gov/show/NCT04614103
1626	NCT03108495	Study of LN-145, Autologous Tumor Infiltrating Lymphocytes in the Treatment of Patients With Cervical Carcinoma		Recruiting	No Results Available	Cervical Carcinoma	Biological: LN-145|Biological: LN-145 + pembrolizumab	Cohort 1 and 2: Objective Response Rate|Cohort 3: Adverse Events|Cohort 4: Efficacy and Adverse Events|Cohort 5: Efficacy and Adverse Events|Cohort 1 and 2: Duration of Response|Cohort 1 and 2: Disease Control Rate|Cohort 1 and 2: Progression-Free Survival|Cohort 1 and 2: Overall Survival|Cohort 1 and 2: Adverse Events|Cohort 3: Objective Response Rate|Cohort 3: Duration of Response|Cohort 3: Dis…	Iovance Biotherapeutics, Inc.	Female	18 Years and older Â (Adult, Older Adult)	Phase 2	138	Industry	Interventional	Allocation: Non-Randomized|Intervention Model: Single Group Assignment|Masking: None (Open Label)|Primary Purpose: Treatment	C-145-04|2016-003447-11	June 22, 2017	2021-12-01	2026-12-01	April 11, 2017		June 9, 2021	St. Joseph's Hospital and Medical Center Center For Women's Health, Phoenix, Arizona, United States|University of Southern California, Los Angeles, California, United States|University of California San Diego, San Diego, California, United States|Sylvester Comprehensive Cancer Center, Miami, Florida, United States|University of Florida Health Cancer Center, Orlando, Florida, United States|Univers…		https://ClinicalTrials.gov/show/NCT03108495
251	NCT03419559	Study of Autologous Tumor Infiltrating Lymphocytes (LN-145) In Combo With Durvalumab in Non-Small Cell Lung Cancer		Withdrawn	No Results Available	Non Small Cell Lung Cancer	Biological: LN-145|Drug: Durvalumab	Objective Response Rate|â‰¥ Grade 3 Treatment-Emergent Adverse Event|Duration of Response|Progression Free Survival|Overall Survival	Iovance Biotherapeutics, Inc.	All	18 Years and older Â (Adult, Older Adult)	Phase 2	0	Industry	Interventional	Allocation: N/A|Intervention Model: Single Group Assignment|Masking: None (Open Label)|Primary Purpose: Treatment	IOV-LUN-201	February 28, 2018	2021-12-01	2024-12-01	February 5, 2018		April 16, 2019	University of California San Diego, Moores Cancer Center, La Jolla, California, United States|University of California, Los Angeles, Santa Monica Hematology/Oncology, Los Angeles, California, United States|University of Louisville James Graham Brown Cancer Center, Louisville, Kentucky, United States|Karmanos Cancer Institute, Detroit, Michigan, United States|Morristown Medical Center Atlantic Hem…		https://ClinicalTrials.gov/show/NCT03419559
1417	NCT03493945	Phase I/II Study of Immunotherapy Combination BN-Brachyury Vaccine, M7824, N-803 and Epacadostat (QuEST1)		Recruiting	No Results Available	Metastatic Prostate Cancer|Prostate Cancer|Prostate Neoplasm|Advanced Solid Tumors|Solid Tumor	Biological: M7824|Drug: N-803|Biological: MVA-BN-Brachyury|Biological: FPV-Brachyury|Drug: Epacadostat	To determine if there is clinical benefit to any of a set of 3 possibletreatments for patients with mCRPC.|Evaluate PFS in CRPC patients treated with BN-Brachyury + M7824|Evaluate PFS in CRPC patients treated with BN-Brachyury + M7824 + N-803|Evaluate PFS in CRPC patients treated with BN-Brachyury + M7824 + N-803 + Epacadostat|To characterize the safety profile of the above combinations and M7824…	National Cancer Institute (NCI)|National Institutes of Health Clinical Center (CC)	All	18 Years and older Â (Adult, Older Adult)	Phase 1|Phase 2	113	NIH	Interventional	Allocation: Randomized|Intervention Model: Sequential Assignment|Masking: None (Open Label)|Primary Purpose: Treatment	180078|18-C-0078	May 1, 2018	December 31, 2022	December 31, 2022	April 11, 2018		May 17, 2021	National Institutes of Health Clinical Center, Bethesda, Maryland, United States		https://ClinicalTrials.gov/show/NCT03493945
1615	NCT02689284	Combination Margetuximab and Pembrolizumab for Advanced, Metastatic HER2(+) Gastric or Gastroesophageal Junction Cancer		Active, not recruiting	No Results Available	Gastric Cancer|Stomach Cancer|Esophageal Cancer	Biological: Margetuximab plus pembrolizumab	Determine the recommended expansion phase dose of margetuximab in combination with pembrolizumab|Anti-Tumor Activity|Overall Survival (OS)|Progression Free Survival (PFS)	MacroGenics|Merck Sharp & Dohme Corp.	All	18 Years and older Â (Adult, Older Adult)	Phase 1|Phase 2	95	Industry	Interventional	Allocation: N/A|Intervention Model: Single Group Assignment|Masking: None (Open Label)|Primary Purpose: Treatment	CP-MGAH22-05	2016-01-01	2021-02-01	2021-03-01	February 23, 2016		October 9, 2020	Yale School of Medicine, New Haven, Connecticut, United States|Georgetown University-Lombardi Comprehensive Cancer Center, Washington, District of Columbia, United States|University of Chicago, Chicago, Illinois, United States|Johns Hopkins University Medical Center, Baltimore, Maryland, United States|Dana-Farber Cancer Institute/Harvard University Medical Center, Boston, Massachusetts, United St…		https://ClinicalTrials.gov/show/NCT02689284
1564	NCT02318394	A Phase 1 Study of MEDI0562 in Adult Subjects With Selected Advanced Solid Tumors		Completed	No Results Available	Advanced Solid Tumors	Biological: MEDI0562	Number and percentage of subjects with adverse events (AEs), serious adverse events (SAEs), and dose-limiting toxicities (DLTs)|Objective response rate (ORR)|Maximum observed concentration (Cmax), area under the curve (AUC), clearance (CL) and terminal half-life of MEDI0562|Number and percentage of subjects who develop detectable anti-drug antibodies (ADAs)|Induction of proliferation markers on v…	MedImmune LLC	All	18 Years to 99 Years Â (Adult, Older Adult)	Phase 1	56	Industry	Interventional	Allocation: N/A|Intervention Model: Single Group Assignment|Masking: None (Open Label)|Primary Purpose: Treatment	D6060C00001	March 2, 2015	January 9, 2018	January 9, 2018	December 17, 2014		January 29, 2018	Research Site, La Jolla, California, United States|Research Site, Ann Arbor, Michigan, United States|Research Site, Detroit, Michigan, United States|Research Site, Minneapolis, Minnesota, United States|Research Site, Bronx, New York, United States|Research Site, New York, New York, United States|Research Site, Huntersville, North Carolina, United States|Research Site, Portland, Oregon, United Sta…		https://ClinicalTrials.gov/show/NCT02318394
1612	NCT02705482	A Study to Evaluate MEDI0562 in Combination With Immune Therapeutic Agents in Adult Subjects With Advanced Solid Tumors		Completed	No Results Available	Select Advanced Solid Tumors	Biological: MEDI0562|Biological: Tremelimumab|Biological: Durvalumab	Safety as defined by the presence of adverse events (AE), serious adverse events (SAE), and dose limiting toxicities (DLT).|Preliminary Antitumor Activity:Best Overall Response|Pharmacokinetics of MEDI0562/durvalumab or MEDI0562/tremelimumab: Cmax|Immunogenicity|Pharmacodynamic Activity|Preliminary Antitumor Activity: Disease Control|Preliminary Antitumor Activity: Duration of Response|Preliminar…	MedImmune LLC	All	18 Years to 100 Years Â (Adult, Older Adult)	Phase 1	58	Industry	Interventional	Allocation: Non-Randomized|Intervention Model: Parallel Assignment|Masking: None (Open Label)|Primary Purpose: Treatment	D6060C00002	March 30, 2016	August 7, 2019	August 7, 2019	March 10, 2016		August 26, 2019	Research Site, Santa Monica, California, United States|Research Site, Chicago, Illinois, United States|Research Site, Saint Louis, Missouri, United States|Research Site, Albuquerque, New Mexico, United States|Research Site, New York, New York, United States|Research Site, Huntersville, North Carolina, United States|Research Site, Portland, Oregon, United States|Research Site, Nashville, Tennessee…		https://ClinicalTrials.gov/show/NCT02705482
1473	NCT02118337	A Phase 1/2, Open-label Study to Evaluate the Safety and Antitumor Activity of MEDI0680 (AMP-514) in Combination With Durvalumab Versus Nivolumab Monotherapy in Participants With Select Advanced Malignancies		Completed	Has Results	Select Advanced Malignancies|Kidney Cancer|Clear Cell Renal Cell Carcinoma	Biological: MEDI0680|Biological: Durvalumab|Biological: Nivolumab	Number of Participants With Treatment-emergent Adverse Events (TEAEs) and Treatment-emergent Serious Adverse Events (TESAEs) in Dose-escalation Phase|Number of Participants With Abnormal Clinical Laboratory Parameters Reported as TEAEs in Dose-escalation Phase|Number of Participants With Abnormal Vital Signs and Physical Examinations Reported as TEAES in Dose-escalation Phase|Number of Participan…	MedImmune LLC	All	18 Years to 99 Years Â (Adult, Older Adult)	Phase 1|Phase 2	97	Industry	Interventional	Allocation: Randomized|Intervention Model: Parallel Assignment|Masking: None (Open Label)|Primary Purpose: Treatment	D6020C00001	May 19, 2014	March 17, 2020	March 17, 2020	April 21, 2014	June 1, 2021	June 1, 2021	Research Site, Los Angeles, California, United States|Research Site, Tampa, Florida, United States|Research Site, Overland Park, Kansas, United States|Research Site, Louisville, Kentucky, United States|Research Site, Rochester, Minnesota, United States|Research Site, Hackensack, New Jersey, United States|Research Site, New York, New York, United States|Research Site, Cleveland, Ohio, United State…	Study Protocol, https://ClinicalTrials.gov/ProvidedDocs/37/NCT02118337/Prot_000.pdf|"Statistical Analysis Plan", https://ClinicalTrials.gov/ProvidedDocs/37/NCT02118337/SAP_001.pdf	https://ClinicalTrials.gov/show/NCT02118337
604	NCT03084471	An Open-Label, Multi-Centre, Study to Assess the Safety of Fixed-Dose Durvalumab + Tremelimumab Combination Therapy or Durvalumab Monotherapy in Advanced Solid Malignancies.	STRONG	Active, not recruiting	Has Results	Advanced Solid Malignancies	Biological: MEDI4736 (Durvalumab)|Biological: MEDI4736 (Durvalumab) + Tremelimumab	Number of Participants With Adverse Events of Special Interest (AESIs)|Overall Survival|Number of Participants With Adverse Events	AstraZeneca	All	18 Years to 130 Years Â (Adult, Older Adult)	Phase 3	867	Industry	Interventional	Allocation: Non-Randomized|Intervention Model: Sequential Assignment|Masking: None (Open Label)|Primary Purpose: Treatment	D4191C00068	April 17, 2017	March 31, 2020	March 31, 2022	March 21, 2017	June 15, 2021	June 15, 2021	Research Site, Anchorage, Alaska, United States|Research Site, Santa Rosa, California, United States|Research Site, Washington, District of Columbia, United States|Research Site, Tinley Park, Illinois, United States|Research Site, Omaha, Nebraska, United States|Research Site, Hackensack, New Jersey, United States|Research Site, East Setauket, New York, United States|Research Site, Winston-Salem, …	Study Protocol, https://ClinicalTrials.gov/ProvidedDocs/71/NCT03084471/Prot_002.pdf|"Statistical Analysis Plan", https://ClinicalTrials.gov/ProvidedDocs/71/NCT03084471/SAP_003.pdf	https://ClinicalTrials.gov/show/NCT03084471
243	NCT02453282	Phase III Open Label First Line Therapy Study of MEDI 4736 (Durvalumab) With or Without Tremelimumab Versus SOC in Non Small-Cell Lung Cancer (NSCLC).	MYSTIC	Active, not recruiting	Has Results	Non-Small-Cell Lung Carcinoma NSCLC	Biological: MEDI4736 (Durvalumab)|Biological: MEDI4736 (Durvalumab)+Tremelimumab|Drug: Paclitaxel + Carboplatin|Drug: Gemcitabine + Cisplatin|Drug: Gemcitabine + Carboplatin|Drug: Pemetrexed + Cisplatin|Drug: Pemetrexed + Carboplatin|Biological: Tremelimumab	Overall Survival (OS); PD-L1 (TC >=25%) Analysis Set Population, Durvalumab Monotherapy Vs SoC Chemotherapy and Durvalumab + Tremelimumab Vs SoC Chemotherapy|Progression-Free Survival (PFS); PD-L1 (TC >=25%) Analysis Set Population, Durvalumab + Tremelimumab Vs SoC Chemotherapy|OS; PD-L1 (TC >=25%) Analysis Set Population, Durvalumab + Tremelimumab Vs Durvalumab Monotherapy|OS; PD-L1 (TC >=1%) An…	AstraZeneca	All	18 Years to 130 Years Â (Adult, Older Adult)	Phase 3	1118	Industry	Interventional	Allocation: Randomized|Intervention Model: Parallel Assignment|Masking: None (Open Label)|Primary Purpose: Treatment	D419AC00001	July 21, 2015	October 4, 2018	December 27, 2021	May 25, 2015	November 29, 2019	March 23, 2021	Research Site, Scottsdale, Arizona, United States|Research Site, Tucson, Arizona, United States|Research Site, Yuma, Arizona, United States|Research Site, Bakersfield, California, United States|Research Site, Fullerton, California, United States|Research Site, La Jolla, California, United States|Research Site, Los Angeles, California, United States|Research Site, Los Angeles, California, United S…	Statistical Analysis Plan, https://ClinicalTrials.gov/ProvidedDocs/82/NCT02453282/SAP_000.pdf|"Study Protocol", https://ClinicalTrials.gov/ProvidedDocs/82/NCT02453282/Prot_004.pdf	https://ClinicalTrials.gov/show/NCT02453282
1423	NCT02340975	A Phase 1b/2 Study of MEDI4736 With Tremelimumab, MEDI4736 or Tremelimumab Monotherapy in Gastric or GEJ Adenocarcinoma		Completed	Has Results	Gastric or Gastroesophageal Junction Adenocarcinoma	Biological: MEDI4736 + tremelimumab|Biological: MEDI4736|Biological: Tremelimumab|Biological: MEDI4736+tremelimumab	Number of Participants With Treatment-emergent Adverse Events (TEAEs) and Treatment Emergent Serious Adverse Events (TESAEs) in Phase 1b|Number of Participants With Dose Limiting Toxicities (DLTs) in Phase 1b|Number of Participants With Clinical Laboratory Abnormalities Reported as TEAEs in Phase 1b|Number of Participants With Abnormal Vital Signs and Physical Examinations Reported as TEAEs in Ph…	MedImmune LLC	All	18 Years to 99 Years Â (Adult, Older Adult)	Phase 1|Phase 2	114	Industry	Interventional	Allocation: Randomized|Intervention Model: Parallel Assignment|Masking: None (Open Label)|Primary Purpose: Treatment	D4190C00021	March 31, 2015	April 29, 2019	April 29, 2019	January 19, 2015	May 11, 2020	June 9, 2020	Research Site, Los Angeles, California, United States|Research Site, Santa Monica, California, United States|Research Site, New Haven, Connecticut, United States|Research Site, Tampa, Florida, United States|Research Site, Chicago, Illinois, United States|Research Site, Baltimore, Maryland, United States|Research Site, New York, New York, United States|Research Site, New York, New York, United Sta…	Study Protocol, https://ClinicalTrials.gov/ProvidedDocs/75/NCT02340975/Prot_000.pdf|"Statistical Analysis Plan", https://ClinicalTrials.gov/ProvidedDocs/75/NCT02340975/SAP_001.pdf	https://ClinicalTrials.gov/show/NCT02340975
526	NCT02261220	A Phase 1 Study of MEDI4736 in Combination With Tremelimumab in Subjects With Advanced Solid Tumors		Completed	No Results Available	Advanced Solid Tumors	Biological: MEDI4736|Biological: tremelimumab	Number of subjects reporting adverse events|Number of subjects reporting serious adverse events|Number of subjects experiencing a dose-limiting toxicity|Change from Baseline in laboratory evaluations|Change from Baseline in vital signs|Change from Baseline in electrocardiogram evaluations|Overall Response Rate in Select Tumor Types|Overall Response Rate|Disease Control Rate|Duration of Response|P…	MedImmune LLC	All	18 Years to 99 Years Â (Adult, Older Adult)	Phase 1	380	Industry	Interventional	Allocation: N/A|Intervention Model: Single Group Assignment|Masking: None (Open Label)|Primary Purpose: Treatment	D4190C00010	October 13, 2014	January 27, 2020	January 27, 2020	October 10, 2014		March 6, 2020	Research Site, Scottsdale, Arizona, United States|Research Site, Duarte, California, United States|Research Site, La Jolla, California, United States|Research Site, Los Angeles, California, United States|Research Site, Los Angeles, California, United States|Research Site, Whittier, California, United States|Research Site, Aurora, Colorado, United States|Research Site, New Haven, Connecticut, Unit…		https://ClinicalTrials.gov/show/NCT02261220
380	NCT02551159	Phase III Open Label Study of MEDI 4736 With/Without Tremelimumab Versus Standard of Care (SOC) in Recurrent/Metastatic Head and Neck Cancer	KESTREL	Active, not recruiting	No Results Available	Squamous Cell Carcinoma of the Head and Neck	Biological: MEDI4736|Biological: Tremelimumab|Biological: MEDI4736+Tremelimumab|Biological: Cetuximab|Drug: 5-fluorouracil (5FU)|Drug: Cisplatin|Drug: Carboplatin	To assess the efficacy of MEDI4736 monotherapy compared to Standard of Care (SoC, EXTREME) in terms of overall survival (OS)|The efficacy of MEDI4736 + tremelimumab combination therapy compared to SoC in terms of Overall Survival (OS)|The efficacy of MEDI4736 + tremelimumab combination therapy compared to SoC in terms of Objective Response Rate (ORR)|The efficacy of MEDI4736 + tremelimumab combin…	AstraZeneca	All	18 Years to 130 Years Â (Adult, Older Adult)	Phase 3	823	Industry	Interventional	Allocation: Randomized|Intervention Model: Parallel Assignment|Masking: None (Open Label)|Primary Purpose: Treatment	D419LC00001	October 15, 2015	July 6, 2020	March 1, 2021	September 16, 2015		March 9, 2021	Research Site, Aurora, Colorado, United States|Research Site, Washington, District of Columbia, United States|Research Site, Fort Myers, Florida, United States|Research Site, Saint Petersburg, Florida, United States|Research Site, Tampa, Florida, United States|Research Site, Atlanta, Georgia, United States|Research Site, Chicago, Illinois, United States|Research Site, Baltimore, Maryland, United …		https://ClinicalTrials.gov/show/NCT02551159
1559	NCT03889275	A Study of MEDI5395 in Combination With Durvalumab in Subjects With Select Advanced Solid Tumors		Recruiting	No Results Available	Advanced Solid Tumors	Biological: MEDI5395|Biological: Durvalumab	Number of subjects with adverse events (AEs) serious adverse events (SAEs) and dose limiting toxicities (DLTs).|Objective response rate (ORR)|Disease Control Rate (DCR)|Duration of Response (DoR)|Time To Response (TTR)|Progression Free Survival (PFS)|Overall Survival (OS)|MEDI5395 viral genome copies in blood collected over time|Granulocyte-macrophage colony-stimulating factor (GM-CSF) concentrat…	MedImmune LLC	All	18 Years to 101 Years Â (Adult, Older Adult)	Phase 1	188	Industry	Interventional	Allocation: Non-Randomized|Intervention Model: Parallel Assignment|Masking: None (Open Label)|Primary Purpose: Treatment	D6450C00001	October 24, 2019	May 23, 2025	May 23, 2025	March 26, 2019		June 1, 2021	Research Site, Phoenix, Arizona, United States|Research Site, La Jolla, California, United States|Research Site, Rochester, Minnesota, United States|Research Site, Buffalo, New York, United States|Research Site, New York, New York, United States|Research Site, Chapel Hill, North Carolina, United States|Research Site, Pittsburgh, Pennsylvania, United States|Research Site, Providence, Rhode Island,…		https://ClinicalTrials.gov/show/NCT03889275
1531	NCT03530397	A Study to Evaluate MEDI5752 in Subjects With Advanced Solid Tumors		Recruiting	No Results Available	Selected Advanced Solid Tumors	Biological: MEDI5752|Drug: Pemetrexed|Drug: Carboplatin|Biological: Pembrolizumab	The number of subjects experiencing treatment related adverse events (AEs) (Dose-escalation phase)|Preliminary anti-tumor activitiy of MEDI5752 (versus pembrolizumab, where applicable) using Objective Response based on RECIST v1.1 (Dose-expansion phase)|The number of subjects experiencing dose-limiting toxicities (DLTs) (Dose-escalation phase)|The number of subjects experiencing abnormal laborato…	MedImmune LLC	All	18 Years to 120 Years Â (Adult, Older Adult)	Phase 1	261	Industry	Interventional	Allocation: Randomized|Intervention Model: Parallel Assignment|Masking: None (Open Label)|Primary Purpose: Treatment	D7980C00001	April 24, 2018	May 26, 2023	May 26, 2023	May 21, 2018		May 28, 2021	Research Site, Detroit, Michigan, United States|Research Site, New York, New York, United States|Research Site, Chapel Hill, North Carolina, United States|Research Site, Providence, Rhode Island, United States|Research Site, Chattanooga, Tennessee, United States|Research Site, Nashville, Tennessee, United States|Research Site, Houston, Texas, United States|Research Site, Heidelberg, Australia|Res…		https://ClinicalTrials.gov/show/NCT03530397
1885	NCT04613492	A Study of MEDI9253 in Combination With Durvalumab in Select Solid Tumors		Recruiting	No Results Available	Solid Tumors	Biological: MEDI9253|Biological: Durvalumab	Number of participants with Dose Limiting Toxicities (DLTs) of the MEDI9253 during the dose escalation phase|Number of participants experiencing adverse events (AEs) /serious adverse events (SAEs)|Number of participants experiencing adverse events (AEs) leading to discontinuation|Overall Response Rate (ORR)|Duration of Response ( DoR)|Time to Response (TTR)|Evaluate Disease Control Rate (DCR)|Pro…	AstraZeneca	All	18 Years to 101 Years Â (Adult, Older Adult)	Phase 1	86	Industry	Interventional	Allocation: Non-Randomized|Intervention Model: Parallel Assignment|Masking: None (Open Label)|Primary Purpose: Treatment	D7880C00001	December 2, 2020	November 7, 2025	November 7, 2025	November 3, 2020		June 1, 2021	Research Site, Saint Louis, Missouri, United States|Research Site, Buffalo, New York, United States|Research Site, New York, New York, United States|Research Site, New York, New York, United States|Research Site, Pittsburgh, Pennsylvania, United States		https://ClinicalTrials.gov/show/NCT04613492
714	NCT02503774	MEDI9447 Alone and in Combination With MEDI4736 in Adult Subjects With Select Advanced Solid Tumors		Completed	No Results Available	Solid Tumors	Biological: MEDI9447|Biological: MEDI9447 and MEDI4736	Number of Participants with Adverse Events as a Measure of Safety|Composite measure of Preliminary antitumor activity|Composite measure of Pharmacokinetics of MEDI9447 or MEDI9447/MEDI4736|Composite measure of Immunogenicity|Biomarker activity	MedImmune LLC	All	18 Years to 101 Years Â (Adult, Older Adult)	Phase 1	192	Industry	Interventional	Allocation: Non-Randomized|Intervention Model: Parallel Assignment|Masking: None (Open Label)|Primary Purpose: Treatment	D6070C00001	July 24, 2015	January 22, 2021	January 22, 2021	July 21, 2015		February 16, 2021	Research Site, La Jolla, California, United States|Research Site, New Haven, Connecticut, United States|Research Site, Gainesville, Florida, United States|Research Site, Atlanta, Georgia, United States|Research Site, Saint Louis, Missouri, United States|Research Site, Durham, North Carolina, United States|Research Site, Cincinnati, Ohio, United States|Research Site, Columbus, Ohio, United States|…		https://ClinicalTrials.gov/show/NCT02503774
1263	NCT03686202	Feasibility Study of Microbial Ecosystem Therapeutics (MET-4) to Evaluate Effects of Fecal Microbiome in Patients on ImmunOtherapy	MET4-IO	Recruiting	No Results Available	All Solid Tumors	Biological: MET-4	Cumulative relative abundance of immunotherapy-responsiveness associated species at day 12 of MET-4|Changes in relative abundance of immunotherapy-responsiveness associated MET-4 strains between baseline and approximately day 12|Number of participants with treatment-related adverse events assessed by CTCAE v.5.0|Cumulative relative abundance of immunotherapy-responsiveness associated species at l…	University Health Network, Toronto|NuBiyota	All	18 Years and older Â (Adult, Older Adult)	Early Phase 1	65	Other	Interventional	Allocation: Randomized|Intervention Model: Single Group Assignment|Masking: None (Open Label)|Primary Purpose: Treatment	MET4-IO-001	November 30, 2018	August 1, 2021	December 1, 2023	September 26, 2018		April 1, 2021	Princess Margaret Cancer Centre, Toronto, Ontario, Canada		https://ClinicalTrials.gov/show/NCT03686202
190	NCT02528682	MiHA-loaded PD-L-silenced DC Vaccination After Allogeneic SCT	PSCT19	Completed	No Results Available	Hematological Malignancies	Biological: MiHA-loaded PD-L-silenced DC Vaccination	Evaluation of toxicity|Development of GVHD|The generation and magnitude of an immunological response|Changes in chimerism|Disappearance of residual disease	Radboud University|ZonMw: The Netherlands Organisation for Health Research and Development|Dutch Cancer Society	All	18 Years and older Â (Adult, Older Adult)	Phase 1|Phase 2	10	Other	Interventional	Allocation: N/A|Intervention Model: Single Group Assignment|Masking: None (Open Label)|Primary Purpose: Treatment	PSCT19	2016-01-01	March 31, 2021	March 31, 2021	August 19, 2015		April 1, 2021	Trialoffice Haematology-Oncology, Nijmegen, Gelderland, Netherlands		https://ClinicalTrials.gov/show/NCT02528682
1102	NCT02553499	Study of MK-1248 With and Without Pembrolizumab (MK-3475) for Participants With Advanced Solid Tumors (MK-1248-001)		Terminated	Has Results	Advanced Solid Tumor	Biological: MK-1248|Biological: pembrolizumab	Number of Participants Experiencing a Dose-Limiting Toxicity (DLT)|Maximum Concentration (Cmax) of MK-1248 in Serum|Trough Concentration (Ctrough) of MK-1248 in Serum|Area Under the Concentration-Time Curve From 0 to Infinity (AUC0-inf) of MK-1248 in Serum|Maximum Concentration (Cmax) of Glucocorticoid-induced Tumor Necrosis Factor Receptor-related Protein (GITR) Receptor Target Engagement|Trough…	Merck Sharp & Dohme Corp.	All	18 Years and older Â (Adult, Older Adult)	Phase 1	37	Industry	Interventional	Allocation: Non-Randomized|Intervention Model: Parallel Assignment|Masking: None (Open Label)|Primary Purpose: Treatment	1248-001|MK-1248-001	November 12, 2015	October 17, 2018	October 17, 2018	September 17, 2015	November 4, 2019	November 4, 2019		Study Protocol and Statistical Analysis Plan, https://ClinicalTrials.gov/ProvidedDocs/99/NCT02553499/Prot_SAP_000.pdf	https://ClinicalTrials.gov/show/NCT02553499
1237	NCT03515824	Study of MK-1697 in Participants With Advanced Solid Tumors (MK-1697-001)		Terminated	Has Results	Neoplasms|Colorectal Neoplasms|Head and Neck Neoplasms	Biological: MK-1697	Percentage of Participants Who Experienced a Dose Limiting Toxicity (DLT) During Cycle 1|Number of Participants Who Experienced At Least One Adverse Event (AE)|Number of Participants Who Discontinued Study Intervention Due to an Adverse Event (AE)|Objective Response Rate (ORR) Per Response Evaluation Criteria In Solid Tumors Version 1.1 (RECIST 1.1)|Objective Response Rate (ORR) Per Modified Resp…	Merck Sharp & Dohme Corp.	All	18 Years and older Â (Adult, Older Adult)	Phase 1	22	Industry	Interventional	Allocation: Non-Randomized|Intervention Model: Parallel Assignment|Masking: None (Open Label)|Primary Purpose: Treatment	1697-001|MK1697-001	August 13, 2018	February 18, 2020	February 18, 2020	May 4, 2018	February 12, 2021	March 9, 2021	Scientia Clinical Research ( Site 0100), Randwick, New South Wales, Australia|Queen Mary Hospital ( Site 0200), Hong Kong, Hong Kong	Study Protocol and Statistical Analysis Plan, https://ClinicalTrials.gov/ProvidedDocs/24/NCT03515824/Prot_SAP_000.pdf	https://ClinicalTrials.gov/show/NCT03515824
1649	NCT02311582	MK-3475 in Combination With MRI-guided Laser Ablation in Recurrent Malignant Gliomas		Recruiting	No Results Available	Malignant Glioma	Biological: MK-3475|Device: MRI-guided laser ablation|Procedure: Surgical resection/debulking|Procedure: Biopsy|Procedure: Blood draw for research purposes|Procedure: Cervical lymph node fine needle aspiration	Maximal tolerated dose (MTD) of MK-3475 when combined with MLA - Phase I only|Progression-free survival (PFS) of patients being treated with MK-3475 plus MLA - Phase II only|Toxicity profile of MK-3475 in combination with MLA - Phase I only|Overall survival (OS) of MK-3475 plus MLA - Phase II only|Anti-glioma immune response before and after MK-3475 with MLA - Phase II only|Correlate intratumoral…	Washington University School of Medicine|Merck Sharp & Dohme Corp.	All	18 Years and older Â (Adult, Older Adult)	Phase 1|Phase 2	58	Other|Industry	Interventional	Allocation: Randomized|Intervention Model: Parallel Assignment|Masking: None (Open Label)|Primary Purpose: Treatment	201501072	August 5, 2015	April 30, 2022	October 31, 2024	December 8, 2014		February 5, 2021	University of Florida, Gainesville, Florida, United States|Washington University School of Medicine, Saint Louis, Missouri, United States		https://ClinicalTrials.gov/show/NCT02311582
878	NCT03739138	Intratumoral/Intralesional Administration of MK-4621/JetPEIâ„¢ With or Without Pembrolizumab in Participants With Advanced/Metastatic or Recurrent Solid Tumors (MK-4621-002)		Completed	No Results Available	Advanced Solid Tumors	Biological: MK-4621/JetPEIâ„¢|Biological: Pembrolizumab	Number of Participants Experiencing Dose Limiting Toxicities (DLTs)|Number of Participants Experiencing Adverse Events (AEs)|Number of Participants Discontinuing Study Treatment Due to AEs|Area under the concentration-time curve (AUC) of MK-4621/JetPEIâ„¢|Minimum concentration (Cmin) of MK-4621/JetPEIâ„¢|Maximum concentration (Cmax) of MK-4621/JetPEIâ„¢|Objective Response Rate (ORR)	Merck Sharp & Dohme Corp.	All	18 Years and older Â (Adult, Older Adult)	Phase 1	30	Industry	Interventional	Allocation: Non-Randomized|Intervention Model: Parallel Assignment|Masking: None (Open Label)|Primary Purpose: Treatment	4621-002|2018-000845-37|MK-4621-002	December 18, 2018	March 2, 2021	March 2, 2021	November 13, 2018		March 11, 2021	Institut Bergonie ( Site 3303), Bordeaux, France|CHU La Timone ( Site 3304), Marseille, France|Institut Curie ( Site 3302), Paris, France|Institut Gustave Roussy ( Site 3301), Villejuif, France|Charite Campus Benjamin Franklin ( Site 4903), Berlin, Germany|Universitaetsklinikum Carl Gustav Carus der TU Dresden ( Site 4901), Dresden, Germany|Hospital Universitario Fundacion Jimenez Diaz ( Site 340…		https://ClinicalTrials.gov/show/NCT03739138
739	NCT03113487	P53MVA and Pembrolizumab in Treating Patients With Recurrent Ovarian, Primary Peritoneal, or Fallopian Tube Cancer		Recruiting	No Results Available	Recurrent Platinum-Resistant Fallopian Tube Carcinoma|Recurrent Platinum-Resistant Ovarian Carcinoma|Recurrent Platinum-Resistant Primary Peritoneal Carcinoma	Biological: Modified Vaccinia Virus Ankara Vaccine Expressing p53|Biological: Pembrolizumab	Response rate (complete response [CR] + partial response [PR])|Progression free survival (PFS)|Median overall survival|Clinical benefit (CR+PR+ stable disease [SD] > 6 months)|Incidence of adverse events|Biomarker analysis	City of Hope Medical Center|National Cancer Institute (NCI)	Female	18 Years and older Â (Adult, Older Adult)	Phase 2	28	Other|NIH	Interventional	Allocation: N/A|Intervention Model: Single Group Assignment|Masking: None (Open Label)|Primary Purpose: Treatment	16448|NCI-2017-00555|P30CA033572	February 1, 2018	January 6, 2022	January 6, 2022	April 13, 2017		February 11, 2021	City of Hope Medical Center, Duarte, California, United States		https://ClinicalTrials.gov/show/NCT03113487
1271	NCT02275039	p53MVA Vaccine and Gemcitabine Hydrochloride in Treating Patients With Recurrent Ovarian Epithelial Cancer		Completed	No Results Available	Recurrent Ovarian Epithelial Cancer|Recurrent Fallopian Tube Carcinoma|Recurrent Primary Peritoneal Carcinoma	Biological: modified vaccinia virus ankara vaccine expressing p53|Drug: gemcitabine hydrochloride|Other: laboratory biomarker analysis	Recommended dose for the combination of gemcitabine hydrochloride and modified vaccinia virus ankara vaccine expressing p53|Clinical responses, assessed by modified RECIST criteria|Changes in T cell reactivity to p53	City of Hope Medical Center|National Cancer Institute (NCI)	Female	18 Years and older Â (Adult, Older Adult)	Phase 1	12	Other|NIH	Interventional	Allocation: N/A|Intervention Model: Single Group Assignment|Masking: None (Open Label)|Primary Purpose: Treatment	13373|NCI-2014-02169	2015-01-01	April 23, 2018	April 23, 2018	October 27, 2014		April 30, 2018	City of Hope Medical Center, Duarte, California, United States		https://ClinicalTrials.gov/show/NCT02275039
176	NCT04847050	A Trial of the Safety and Immunogenicity of the COVID-19 Vaccine (mRNA-1273) in Participants With Hematologic Malignancies and Various Regimens of Immunosuppression, and in Participants With Solid Tumors on PD1/PDL1 Inhibitor Therapy		Recruiting	No Results Available	Solid Tumor Malignancy|Hematologic Malignancy|Leukemia|Lymphoma|Multiple Myeloma	Biological: mRNA-1273	Assess immunogenicity of m-RNA 1273 administered in 2 doses|Safety and reactogenicity of MRNA-1273 vaccine|immunogenicity of mrna-1273 vaccine as assessed by neutralizing antibody (nAb)	National Cancer Institute (NCI)|National Institutes of Health Clinical Center (CC)	All	18 Years and older Â (Adult, Older Adult)	Phase 2	120	NIH	Interventional	Allocation: N/A|Intervention Model: Single Group Assignment|Masking: None (Open Label)|Primary Purpose: Prevention	10000115|000115-C	April 28, 2021	January 1, 2022	February 25, 2023	April 15, 2021		June 10, 2021	National Institutes of Health Clinical Center, Bethesda, Maryland, United States		https://ClinicalTrials.gov/show/NCT04847050
1074	NCT03323398	Dose Escalation and Efficacy Study of mRNA-2416 for Intratumoral Injection Alone and in Combination With Durvalumab for Participants With Advanced Malignancies		Recruiting	No Results Available	Relapsed/Refractory Solid Tumor Malignancies or Lymphoma|Ovarian Cancer	Biological: mRNA-2416|Biological: Durvalumab	Percentage of Participants Who Experienced Dose Limiting Toxicities (DLTs)|Number of Participants with Adverse Events (AEs) and Serious AEs as Defined by the National Cancer Institute (NCI) Common Terminology Criteria for Adverse Events (CTCAE) Version 4.03|Objective Response Rate (ORR) Based on RECIST v1.1|Percentage of Participants with Anti-OX40L Antibodies|Maximum Observed Serum Concentration…	ModernaTX, Inc.	All	18 Years and older Â (Adult, Older Adult)	Phase 1|Phase 2	117	Industry	Interventional	Allocation: Non-Randomized|Intervention Model: Parallel Assignment|Masking: None (Open Label)|Primary Purpose: Treatment	mRNA-2416-P101	August 9, 2017	March 22, 2023	March 22, 2023	October 27, 2017		April 19, 2021	University of Colorado Hospital, Aurora, Colorado, United States|Smilow Cancer Hospital, New Haven, Connecticut, United States|Northwestern Memorial Hospital, Indianapolis, Indiana, United States|Massachusetts General Hospital, Boston, Massachusetts, United States|Dana Farber Cancer Institute, Boston, Massachusetts, United States|Henry Ford Hospital, Detroit, Michigan, United States|University of…		https://ClinicalTrials.gov/show/NCT03323398
996	NCT02661659	A Phase Ib Trial of a Maintenance Multipeptide Vaccine (S-588210) in Patients With Unresectable Malignant Pleural Mesothelioma Without Progression After First-Line Chemotherapy		Withdrawn	No Results Available	Malignant Pleural Mesothelioma (MPM)	Biological: Multipeptide vaccine S-588210	Proportion of patients who show in vitro cytotoxic T lymphocyte induction to at least 2 of the 5 antigens determined by Enzyme-Linked ImmunoSpot (ELISPOT) assay|Toxicity per Common Terminology Criteria for Adverse Events (CTCAE) v4.03|Disease control rate defined as the proportion of patients who are assessed as having complete response (CR), partial response (PR), or stable disease (SD) (>3 mont…	University of Chicago	All	18 Years and older Â (Adult, Older Adult)	Phase 1	0	Other	Interventional	Allocation: Randomized|Intervention Model: Parallel Assignment|Masking: None (Open Label)|Primary Purpose: Treatment	IRB14-1519	June 12, 2016	October 3, 2017	October 3, 2017	January 22, 2016		May 14, 2018	University of Chicago, Chicago, Illinois, United States		https://ClinicalTrials.gov/show/NCT02661659
257	NCT04927884	A Study of Sacituzumab With Chemoimmunotherapy to Treat Advanced Triple-Negative Breast Cancer After Prior Therapies		Not yet recruiting	No Results Available	Advanced Triple Negative Breast Cancer	Biological: N-803|Biological: PD-L1 t-haNK|Drug: Sacituzumab Govitecan-Hziy|Drug: Cyclophosphamide	Phase 1b: Maximum Tolerated Dose (MTD) or Highest Tolerated Dose (HTD)|Phase 1b: Safety Profile of sacituzumab plus chemoimmunotherapy|Phase 2: Objective Response Rate (ORR) per Response Evaluation Criteria in Solid Tumors (RECIST) V1.1|Phase 1b:ORR per RECIST V1.1|Phase 1b: Progression Free Survival (PFS) per RECIST V1.1|Phase 1b: Overall Survival (OS)|Phase 1b: Duration of Response (DOR) per RE…	ImmunityBio, Inc.	All	18 Years and older Â (Adult, Older Adult)	Phase 1|Phase 2	79	Industry	Interventional	Allocation: N/A|Intervention Model: Single Group Assignment|Masking: None (Open Label)|Primary Purpose: Treatment	QUILT-3.058	July 1, 2021	July 1, 2024	July 1, 2028	June 16, 2021		June 16, 2021			https://ClinicalTrials.gov/show/NCT04927884
482	NCT04390399	Combination Immunotherapy Plus Standard-of-Care Chemotherapy Versus Standard-of-Care Chemotherapy for First and Second Line Treatment of Locally Advanced or Metastatic Pancreatic Cancer		Recruiting	No Results Available	Pancreatic Cancer	Biological: N-803|Drug: Aldoxorubicin HCl|Biological: PD-L1 t-haNK|Drug: Nab-paclitaxel|Drug: Gemcitabine|Drug: Cyclophosphamide|Drug: 5-Fluorouracil|Drug: Leucovorin|Procedure: SBRT|Drug: Irinotecan liposome	Progression Free Survival (PFS) per Response Criteria in Solid Tumors (RECIST) V1.1|Objective response rate (ORR), Complete response (CR) rate, and Disease Control Rate (DCR) by Response Criteria in Solid Tumors (RECIST) V1.1|Overall Survival|Quality of Life (QoL) by Patient Reported Outcomes (PROs) using the Functional Assessment of Cancer Therapy - Hepatobiliary Cancer (FACT-Hep) Questionnaire	ImmunityBio, Inc.	All	18 Years and older Â (Adult, Older Adult)	Phase 2	248	Industry	Interventional	Allocation: Randomized|Intervention Model: Parallel Assignment|Masking: None (Open Label)|Primary Purpose: Treatment	QUILT-88	July 21, 2020	June 30, 2021	June 30, 2022	May 15, 2020		April 13, 2021	Chan Soon-Shiong Institute for Medicine, El Segundo, California, United States|Hoag memorial Presbyterian Hospital, Newport Beach, California, United States|Avera Cancer Institute, Sioux Falls, South Dakota, United States		https://ClinicalTrials.gov/show/NCT04390399
443	NCT04777708	BO-112 and Pembrolizumab for the Treatment of PD-1/PD-L1 Refractory Liver Cancer		Not yet recruiting	No Results Available	Advanced Hepatocellular Carcinoma|BCLC Stage B Hepatocellular Carcinoma|BCLC Stage C Hepatocellular Carcinoma|Refractory Hepatocellular Carcinoma	Biological: Nanoplexed Poly I:C BO-112|Biological: Pembrolizumab	Objective response rate (ORR)|Progression-free survival (PFS)|Time to progression (TTP)|Disease control rate (DCR)|Overall survival (OS)|Incidence of adverse events	Jonsson Comprehensive Cancer Center|Merck Sharp & Dohme Corp.|Highlight Therapeutics	All	18 Years and older Â (Adult, Older Adult)	Early Phase 1	15	Other|Industry	Interventional	Allocation: N/A|Intervention Model: Single Group Assignment|Masking: None (Open Label)|Primary Purpose: Treatment	21-000276|NCI-2021-00994	June 30, 2021	May 1, 2024	May 2, 2025	March 2, 2021		May 26, 2021	UCLA / Jonsson Comprehensive Cancer Center, Los Angeles, California, United States		https://ClinicalTrials.gov/show/NCT04777708
1558	NCT03380871	A Personal Cancer Vaccine (NEO-PV-01) With Pembrolizumab and Chemotherapy for Patients With Lung Cancer		Completed	No Results Available	Carcinoma, Non-Small-Cell Lung|Lung Cancer|Nonsquamous Nonsmall Cell Neoplasm of Lung	Biological: NEO-PV-01|Biological: Pembrolizumab|Other: Adjuvant|Drug: Carboplatin|Drug: Pemetrexed	The rate of adverse events and severe adverse events leading to treatment discontinuation|Objective Response Rate (ORR)|Clinical Benefit Rate|Duration of Response|Response Conversion Rate|Progression Free Survival|Overall Survival	BioNTech US Inc.|Merck Sharp & Dohme Corp.|BioNTech SE	All	18 Years and older Â (Adult, Older Adult)	Phase 1	38	Industry	Interventional	Allocation: N/A|Intervention Model: Single Group Assignment|Masking: None (Open Label)|Primary Purpose: Treatment	NT-002; KEYNOTE: MK-3475-779	May 4, 2018	October 31, 2019	February 5, 2021	December 21, 2017		February 26, 2021	University of California - Los Angeles, Santa Monica, California, United States|Massachusetts General Hospital, Boston, Massachusetts, United States|Dana Farber Cancer Institute, Boston, Massachusetts, United States|Washington University in St. Louis, Saint Louis, Missouri, United States|Sarah Cannon Research Institute, Nashville, Tennessee, United States		https://ClinicalTrials.gov/show/NCT03380871
1541	NCT04390763	Study of Efficacy and Safety of NIS793 (With and Without Spartalizumab) in Combination With SOC Chemotherapy in First-line Metastatic Pancreatic Ductal Adenocarcinoma (mPDAC)		Recruiting	No Results Available	Metastatic Pancreatic Ductal Adenocarcinoma	Biological: NIS793|Biological: Spartalizumab|Drug: gemcitabine|Drug: nab-paclitaxel	Incidence of DLTs during the Safety Run-in|Incidence and severity of treatment emergent Adverse Events and Serious Adverse Events in Safety Run-in|Dose interruptions/reductions in Safety Run-in|Dose intensity in Safety Run-in|Progression-free survival in Randomized part|Incidence and severity of Adverse Events and Serious Adverse Events in Randomized part|Overall response rate per RECIST 1.1 in R…	Novartis Pharmaceuticals|Novartis	All	18 Years and older Â (Adult, Older Adult)	Phase 2	156	Industry	Interventional	Allocation: Randomized|Intervention Model: Parallel Assignment|Masking: None (Open Label)|Primary Purpose: Treatment	CNIS793B12201|2020-000349-14	October 16, 2020	October 27, 2022	October 27, 2022	May 18, 2020		June 2, 2021	Emory University School of Medicine/Winship Cancer Institute, Atlanta, Georgia, United States|Massachusetts General Hospital Massachusetts General Hospital, Boston, Massachusetts, United States|University of Pittsburgh Cancer Institute HIllman Cancer Center, Pittsburgh, Pennsylvania, United States|Novartis Investigative Site, Westmead, New South Wales, Australia|Novartis Investigative Site, Melbo…		https://ClinicalTrials.gov/show/NCT04390763
659	NCT03219775	Tailored ImmunoTherapy Approach With Nivolumab in Subjects With Metastatic or Advanced Transitional Cell Carcinoma	TITAN-TCC	Active, not recruiting	No Results Available	Transitional Cell Carcinoma|Advanced Cancer|Metastatic Cancer	Biological: Nivolumab/Ipilimumab	Objective Response Rate (ORR)|Remission Rates (RR)|Time to Immunotherapy Resistance (TIR)|Time to Response (TTR)|Duration of Response (DOR)|Progression free survival (PFS)|Overall survival (OS)|Safety - Incidence of adverse events, serious adverse events, deaths and laboratory abnormalities|EORTC QLQ-C30|EQ-5D|EQ-5D VAS	AIO-Studien-gGmbH|Bristol-Myers Squibb	All	18 Years and older Â (Adult, Older Adult)	Phase 2	169	Other|Industry	Interventional	Allocation: N/A|Intervention Model: Single Group Assignment|Masking: None (Open Label)|Primary Purpose: Treatment	0416-ASG	July 6, 2017	September 16, 2021	February 18, 2023	July 18, 2017		April 30, 2021	Univ. Klinik fÃ¼r Innere Medizin, Graz, Austria|Ordensklinikum Linz - KH Barmherzige Schwestern, Linz, Austria|UniversitÃ¤tsklinikum Salzburg, Salzburg, Austria|Landesklinikum Wiener Neustadt, Wiener Neustadt, Austria|KH der Barmherzigen BrÃ¼der Wien, Wien, Austria|UniversitÃ¤tsklinikum Jena und Poliklinik fÃ¼r Urologie, Jena, ThÃ¼ringen, Germany|Uniklinik der RWTH Aachen, Aachen, Germany|Kliniku…		https://ClinicalTrials.gov/show/NCT03219775
1869	NCT02917772	Tailored ImmunoTherapy Approach With Nivolumab in Subjects With Metastatic or Advanced Renal Cell Carcinoma	TITAN-RCC	Active, not recruiting	No Results Available	Carcinoma, Renal Cell|Clear-cell Metastatic Renal Cell Carcinoma	Biological: Nivolumab/Ipilimumab	Objective Response Rate (ORR)|General considerations: RR, TTR, DoR, PFS, TIR (Time to Immunotherapy Resistance), OS|Remission Rates during TITAN treatment: RR1, RR2, RR2SD, RR3|Time to Immunotherapy Resistance: TIR|Time-to-Response: TTR|Duration of Response: DOR|Overall survival:OS|Safety: Adverse events assessment|Safety: Frequency of abnormal laboratory parameters|Patient reported outcomes|Expl…	AIO-Studien-gGmbH|Bristol-Myers Squibb	All	18 Years and older Â (Adult, Older Adult)	Phase 2	200	Other|Industry	Interventional	Allocation: N/A|Intervention Model: Single Group Assignment|Masking: None (Open Label)|Primary Purpose: Treatment	0216-ASG	2016-10-01	2018-12-01	2021-07-01	September 28, 2016		August 26, 2019	Ordensklinikum Linz Barmherzige Schwestern, Linz, Austria|AKH Wien UniversitÃ¤tsklinik fÃ¼r Innere Medizin I, Wien, Austria|ZNA Middelheim, Antwerpen, Belgium|CHR Verviers, Verviers, Belgium|FakultnÃ­ nemocnice Hradec KrÃ¡lovÃ©, Hradec KrÃ¡lovÃ©, Czechia|FakultnÃ­ nemocnice Olomouc, Olomouc, Czechia|FN Motol, Praha, Czechia|VÅ¡eobecnÃ© fakultnÃ­ nemocnice, Praha, Czechia|CHD VendÃ©e, La Roche-Sur…		https://ClinicalTrials.gov/show/NCT02917772
1774	NCT03854032	Nivolumab and BMS986205 in Treating Patients With Stage II-IV Squamous Cell Cancer of the Head and Neck		Recruiting	No Results Available	Lip|Oral Cavity Squamous Cell Carcinoma|Pharynx|Larynx|Squamous Cell Carcinoma	Biological: Nivolumab|Biological: IDO1 Inhibitor BMS-986205|Procedure: Therapeutic Conventional Surgery|Other: Questionnaire Administration	Objective Response|Objective pathologic response at time of surgery|Change in immune cell polarization (Th1/Th2; M1/M2) in peripheral blood and tumor specimens|Change in inflammatory markers|Change in prevalence of intratumoral immune cell populations (effector T cells [Teff], regulatory T cells [Treg], and tumor-associated macrophages [TAM] in patients treated with Nivolumab and BMS986205 as com…	Thomas Jefferson University|Bristol-Myers Squibb	All	18 Years and older Â (Adult, Older Adult)	Phase 2	48	Other|Industry	Interventional	Allocation: Randomized|Intervention Model: Parallel Assignment|Masking: None (Open Label)|Primary Purpose: Treatment	18P.771	April 9, 2019	2025-12-01	2025-12-01	February 26, 2019		June 25, 2020	Ohio State University, Columbus, Ohio, United States|Sidney Kimmel Cancer Center at Thomas Jefferson University, Philadelphia, Pennsylvania, United States		https://ClinicalTrials.gov/show/NCT03854032
995	NCT03068455	An Investigational Immuno-therapy Study of Nivolumab Combined With Ipilimumab Compared to Nivolumab by Itself After Complete Surgical Removal of Stage IIIb/c/d or Stage IV Melanoma	CheckMate 915	Active, not recruiting	No Results Available	Melanoma	Biological: nivolumab|Biological: ipilimumab	Recurrence-free survival (RFS)|Overall Survival (OS); Objective response rates (if applicable); Duration of treatment on next-line therapies: PFS2, End-of-next-line-treatment|PD-L1 expression	Bristol-Myers Squibb	All	12 Years and older Â (Child, Adult, Older Adult)	Phase 3	1943	Industry	Interventional	Allocation: Randomized|Intervention Model: Parallel Assignment|Masking: Double (Participant, Investigator)|Primary Purpose: Treatment	CA209-915|2016-003729-41	April 7, 2017	June 11, 2020	May 30, 2021	March 1, 2017		May 13, 2020	University of Arizona Cancer Center, Tucson, Arizona, United States|The Angeles Clinic & Research Institute, Los Angeles, California, United States|California Pacific Medical Center, San Francisco, California, United States|University Of Colorado, Aurora, Colorado, United States|Georgetown University Med Ctr, Washington, District of Columbia, United States|Mount Sinai Comprehensive Cancer Center,…		https://ClinicalTrials.gov/show/NCT03068455
1392	NCT03342417	Combination of Nivolumab and Ipilimumab in Breast, Ovarian and Gastric Cancer Patients		Terminated	No Results Available	Breast Cancer Female|Ovarian Cancer|Gastric Cancer	Biological: Nivolumab|Biological: Ipilimumab	Number of participants with treatment-related adverse events as assessed by CTCAE v4.0|Clinical Response|Part 1 of the Study (Neoadjuvant Therapy of Breast Cancer) - BCT|Part 1 of the Study (Neoadjuvant Therapy of Breast Cancer) - Possible predictive biomarkers|Part 1 of the Study (Neoadjuvant Therapy of Breast Cancer) - Status of PD-L1, PDL-2, and PD-1 in tumor tissues before vs. after investiga…	ExcellaBio LLC	All	18 Years and older Â (Adult, Older Adult)	Phase 2	5	Industry	Interventional	Allocation: Non-Randomized|Intervention Model: Single Group Assignment|Masking: None (Open Label)|Primary Purpose: Treatment	CA209-929	February 14, 2018	May 29, 2019	May 29, 2019	November 17, 2017		May 31, 2019	Kleynberg Medical Clinic, Los Angeles, California, United States|South Georgia Medical Center/Pearlman Cancer Center, Valdosta, Georgia, United States|Medical Research Group, North Aurora, Illinois, United States|Hoffman Oncology, Bronx, New York, United States		https://ClinicalTrials.gov/show/NCT03342417
1434	NCT02970981	Study of Combination of Ipilimumab and Nivolumab in Patients With Melanoma		Active, not recruiting	Has Results	Melanoma	Biological: Nivolumab|Biological: Ipilimumab	Number of Cases of Adverse Events Occurring During Study|Time to Relapse|Immune Response Assessment	NYU Langone Health|Bristol-Myers Squibb	All	16 Years and older Â (Child, Adult, Older Adult)	Phase 2	16	Other|Industry	Interventional	Allocation: N/A|Intervention Model: Single Group Assignment|Masking: None (Open Label)|Primary Purpose: Treatment	16-00098	November 29, 2016	2018-11-01	April 1, 2021	November 22, 2016	March 11, 2020	February 25, 2021	Laura and Isaac Perlmutter Cancer Center, New York, New York, United States	Study Protocol and Statistical Analysis Plan, https://ClinicalTrials.gov/ProvidedDocs/81/NCT02970981/Prot_SAP_000.pdf	https://ClinicalTrials.gov/show/NCT02970981
1344	NCT01844505	Phase 3 Study of Nivolumab or Nivolumab Plus Ipilimumab Versus Ipilimumab Alone in Previously Untreated Advanced Melanoma (CheckMate 067)		Active, not recruiting	Has Results	Unresectable or Metastatic Melanoma	Biological: Nivolumab|Biological: Ipilimumab|Biological: Placebo for Nivolumab|Biological: Placebo for Ipilimumab	Progression Free Survival (PFS)|Overall Survival (OS)|Rate of Overall Survival|Rate of Progression-Free Survival|Objective Response Rate (ORR) Per Investigator Assessment|Progression-Free Survival Based on PD-L1 Expression Level|Overall Survival Based on PD-L1 Expression Level|Mean Change From Baseline in European Organization for Research and Treatment of Cancer Quality of Life Questionnaire (EO…	Bristol-Myers Squibb	All	18 Years and older Â (Adult, Older Adult)	Phase 3	1296	Industry	Interventional	Allocation: Randomized|Intervention Model: Parallel Assignment|Masking: Quadruple (Participant, Care Provider, Investigator, Outcomes Assessor)|Primary Purpose: Treatment	CA209-067|2012-005371-13	May 23, 2013	August 1, 2016	July 30, 2021	May 1, 2013	September 26, 2017	July 1, 2020	Banner-MD Anderson Cancer Center, Gilbert, Arizona, United States|University Of Arizona Cancer Center, Tucson, Arizona, United States|UC San Diego Moores Cancer Ctr, La Jolla, California, United States|The Angeles Clinic And Research Institute., Los Angeles, California, United States|University Of California - Los Angeles, Los Angeles, California, United States|Comprehensive Cancer Center At Dese…		https://ClinicalTrials.gov/show/NCT01844505
609	NCT02741570	Study of Nivolumab in Combination With Ipilimumab Compared to the Standard of Care (Extreme Regimen) as First Line Treatment in Patients With Recurrent or Metastatic Squamous Cell Carcinoma of the Head and Neck	CheckMate 651	Active, not recruiting	No Results Available	Head and Neck Cancer	Biological: Nivolumab|Biological: Ipilimumab|Drug: Cetuximab/Erbitux|Drug: Cisplatin/Platinol|Drug: Carboplatin/Paraplatin|Drug: Fluorouracil/Adrucil	Overall Survival (OS) in participants with PD-L1 expressing tumors.|Overall Survival (OS) in all participants.|OS (overall survival) in participants with PD-LI expressing tumors with different cut off value|ORR (objective response rate) in all participants and those with PD-L1 expressing tumors|Duration of Response (DOR) in all participants and those with PD-L1 expressing tumors|PFS (Progression …	Bristol-Myers Squibb	All	18 Years and older Â (Adult, Older Adult)	Phase 3	947	Industry	Interventional	Allocation: Randomized|Intervention Model: Parallel Assignment|Masking: None (Open Label)|Primary Purpose: Treatment	CA209-651|2016-000725-39	October 5, 2016	May 9, 2021	February 4, 2026	April 18, 2016		April 19, 2021	University of Arizona Cancer Center, Tucson, Arizona, United States|City Of Hope, Duarte, California, United States|Board of Trustees of the Leland Stanford Junior University, Stanford, California, United States|21st Century Oncology, Jacksonville, Florida, United States|Moffitt Cancer Center, Tampa, Florida, United States|Winship Cancer Institute, Atlanta, Georgia, United States|Univ Of Chicago,…		https://ClinicalTrials.gov/show/NCT02741570
701	NCT03143153	A Study to Evaluate Efficacy in Subjects With Esophageal Cancer Treated With Nivolumab and Ipilimumab or Nivolumab Combined With Fluorouracil Plus Cisplatin Versus Fluorouracil Plus Cisplatin	CheckMate 648	Active, not recruiting	No Results Available	Various Advanced Cancer	Biological: Nivolumab|Biological: Ipilimumab|Drug: Cisplatin|Drug: Fluorouracil	Overall survival (OS)|Progression-free Survival (PFS)|Objective Response Rate (ORR)	Bristol-Myers Squibb|Ono Pharmaceutical Co. Ltd	All	18 Years and older Â (Adult, Older Adult)	Phase 3	970	Industry	Interventional	Allocation: Randomized|Intervention Model: Parallel Assignment|Masking: None (Open Label)|Primary Purpose: Treatment	CA209-648|2016-001514-20	June 29, 2017	January 18, 2021	August 16, 2024	May 8, 2017		May 7, 2021	Southern Cancer Center, Inc., Mobile, Alabama, United States|Arizona Cancer Center, Tucson, Arizona, United States|Usc/Norris Comprehensive Cancer Center, Los Angeles, California, United States|Rocky Mountain Cancer Centers, Denver, Colorado, United States|University Of Miami Sylvester Comprehensive Cancer Center, Miami, Florida, United States|Baptist Health Medical Group Oncology LLC, Miami, Flo…		https://ClinicalTrials.gov/show/NCT03143153
1147	NCT03036098	Study of Nivolumab in Combination With Ipilimumab or Standard of Care Chemotherapy Compared to the Standard of Care Chemotherapy Alone in Treatment of Participants With Untreated Inoperable or Metastatic Urothelial Cancer	CheckMate901	Recruiting	No Results Available	Urothelial Cancer	Biological: Nivolumab|Biological: Ipilimumab|Drug: Gemcitabine|Drug: Cisplatin|Drug: Carboplatin	Overall survival (OS) in cisplatin-ineligible randomized participants|Overall survival (OS) in PD-L1 positive (>=1%) randomized participants by immunohistochemistry (IHC)|Progression-free survival (PFS) by blinded independent central review (BICR) (using RECIST 1.1) in cisplatin-eligible participants with previously untreated, unresectable or metastatic UC|Overall survival (OS) in cisplatin-eligi…	Bristol-Myers Squibb|Ono Pharmaceutical Co. Ltd	All	18 Years and older Â (Adult, Older Adult)	Phase 3	1290	Industry	Interventional	Allocation: Randomized|Intervention Model: Parallel Assignment|Masking: None (Open Label)|Primary Purpose: Treatment	CA209-901|2016-003881-14	March 24, 2017	October 16, 2023	August 29, 2024	January 30, 2017		January 20, 2021	Local Institution, Birmingham, Alabama, United States|Local Institution, Birmingham, Alabama, United States|Alaska Urological Institute dba Alaska Clinical Research Center, Anchorage, Alaska, United States|Local Institution, Little Rock, Arkansas, United States|VA of Central California Health Care System, Fresno, California, United States|Local Institution, Santa Rosa, California, United States|B…		https://ClinicalTrials.gov/show/NCT03036098
1397	NCT04132817	A Study of Multiple Immune and Disease Treatment Combinations in Participants With ER+HER2- Breast Cancer That Has Spread		Recruiting	No Results Available	Breast Cancer	Biological: Nivolumab|Biological: Ipilimumab|Drug: Nab-paclitaxel	Incidence of Adverse Events (AEs)|Incidence of Serious Adverse Events (SAEs)|Incidence of AEs leading to dose and asset limiting toxicity (DALT)|Incidence of AEs leading to discontinuation|Incidence of laboratory abnormalities|Change from baseline in programmed cell death receptor-ligand 1 (PD-L1) by immunohistochemistry (IHC)|Objective Response Rate (ORR)|Median duration of response (mDOR)|Progr…	Bristol-Myers Squibb	All	18 Years and older Â (Adult, Older Adult)	Phase 1	135	Industry	Interventional	Allocation: Non-Randomized|Intervention Model: Single Group Assignment|Masking: None (Open Label)|Primary Purpose: Treatment	CA048-001	September 22, 2020	June 30, 2024	August 15, 2025	October 21, 2019		May 14, 2021	Hoag Memorial Hospital Presbyterian, Los Angeles, California, United States|Usc Norris Cancer Center And Hospital, Los Angeles, California, United States|University of California Davis Medical Center, Sacramento, California, United States|Local Institution, San Francisco, California, United States|University Of Colorado, Aurora, Colorado, United States|Local Institution, New Haven, Connecticut, U…		https://ClinicalTrials.gov/show/NCT04132817
1169	NCT02899299	Study of Nivolumab Combined With Ipilimumab Versus Pemetrexed and Cisplatin or Carboplatin as First Line Therapy in Unresectable Pleural Mesothelioma Patients	CheckMate743	Active, not recruiting	Has Results	Mesothelioma	Biological: Nivolumab|Biological: Ipilimumab|Drug: Pemetrexed|Drug: Cisplatin|Drug: Carboplatin	Overall Survival (OS)|Objective Response Rate (ORR)|Disease Control Rate (DCR)|Progression Free Survival (PFS)|Overall Survival (OS) According to PD-L1 Expression Level|Progression Free Survival (PFS) According to PD-L1 Expression Level|Objective Response Rate (ORR) According to PD-L1 Expression Level	Bristol-Myers Squibb|Ono Pharmaceutical Co. Ltd	All	18 Years and older Â (Adult, Older Adult)	Phase 3	605	Industry	Interventional	Allocation: Randomized|Intervention Model: Parallel Assignment|Masking: None (Open Label)|Primary Purpose: Treatment	CA209-743|2016-001859-43	November 29, 2016	March 25, 2020	April 28, 2023	September 14, 2016	April 14, 2021	April 14, 2021	University of California San Francisco, San Francisco, California, United States|Yale University, New Haven, Connecticut, United States|H. Lee Moffitt Cancer Center & Research Inst, Inc, Tampa, Florida, United States|University Of Chicago Medical Center, Chicago, Illinois, United States|Univ Of Maryland Greenbaum Cancer Center, Baltimore, Maryland, United States|Barbara Ann Karmanos Cancer Center…	Study Protocol, https://ClinicalTrials.gov/ProvidedDocs/99/NCT02899299/Prot_000.pdf|"Statistical Analysis Plan", https://ClinicalTrials.gov/ProvidedDocs/99/NCT02899299/SAP_001.pdf	https://ClinicalTrials.gov/show/NCT02899299
1698	NCT02659059	Nivolumab in Combination With Ipilimumab (Part 1); Nivolumab Plus Ipilimumab in Combination With Chemotherapy (Part 2) as First Line Therapy in Stage IV Non-Small Cell Lung Cancer	CheckMate 568	Active, not recruiting	No Results Available	Non-Small-Cell Lung Cancer	Biological: Nivolumab|Biological: Ipilimumab|Drug: Platinum Doublet Chemotherapy	Objective response rate (ORR)|ORR|Number of Patients with dose Limiting Toxicities (DLTs)|Number of Adverse Events (AEs)|Number of Serious Adverse Events (SAEs)|Number of Deaths|Number of Laboratory Abnormalities Graded by Common Terminology Criteria for Adverse Events (CTCAE)|Progression free survival (PFS)|Overall Response Rate (ORR)|Overall Survival (OS)|PFS|OS	Bristol-Myers Squibb	All	18 Years and older Â (Adult, Older Adult)	Phase 2	506	Industry	Interventional	Allocation: Non-Randomized|Intervention Model: Parallel Assignment|Masking: None (Open Label)|Primary Purpose: Treatment	CA209-568	February 10, 2016	June 22, 2018	April 20, 2022	January 20, 2016		August 20, 2020	Sharp Memorial Hospital, San Diego, California, United States|Cancer Center Of Central Connecticut, Plainville, Connecticut, United States|Cleveland Clinic Florida, Weston, Florida, United States|Winship Cancer Institute., Atlanta, Georgia, United States|Summit Cancer Care, Savannah, Georgia, United States|Cancer Center Of Kansas, Wichita, Kansas, United States|University Of Louisville Medical Ce…		https://ClinicalTrials.gov/show/NCT02659059
1574	NCT03873402	A Study of Nivolumab Combined With Ipilimumab Versus Nivolumab Alone in Participants With Advanced Kidney Cancer		Active, not recruiting	No Results Available	Renal Cell Carcinoma	Biological: Nivolumab|Biological: Ipilimumab|Other: Ipilimumab placebo	Progression free survival (PFS) by blinded independent central review (BICR)|Objective response rate (ORR) by BICR|Overall survival (OS)|Overall response rate (ORR) by investigator|Disease control rate (DCR) by investigator|Duration of response (DoR) by investigator|Time to objective response (TTR) by investigator|Progression Free Survival (PFS) by investigator|Progression free survival secondary…	Bristol-Myers Squibb	All	18 Years and older Â (Adult, Older Adult)	Phase 3	418	Industry	Interventional	Allocation: Randomized|Intervention Model: Parallel Assignment|Masking: Quadruple (Participant, Care Provider, Investigator, Outcomes Assessor)|Primary Purpose: Treatment	CA209-8Y8|2018-004695-35	April 29, 2019	August 22, 2021	April 19, 2025	March 13, 2019		October 19, 2020	Georgetown University Medical Center, Washington, District of Columbia, United States|University Cancer Blood Ctr, Athens, Georgia, United States|Massachusetts General Hospital Cancer Center Yawkey 7E, Boston, Massachusetts, United States|Dana Farber Cancer Institute, Boston, Massachusetts, United States|Massachusetts General Hospital, Boston, Massachusetts, United States|The Reading Hosp Med Ctr…		https://ClinicalTrials.gov/show/NCT03873402
906	NCT04581382	Radiation Therapy, Plasma Exchange, and Immunotherapy (Pembrolizumab or Nivolumab) for the Treatment of Melanoma		Recruiting	No Results Available	Melanoma	Biological: Nivolumab|Biological: Pembrolizumab|Radiation: Radiation Therapy|Biological: Therapeutic Exchange Plasma	Feasibility of treatment approach|Kinetics of soluble (s)PD-L1 removal and regeneration by plasma exchange in patients with melanoma|Overall response rate|Progression-free survival (PFS)|Overall survival (OS)|Incidence of adverse events (AEs)	Mayo Clinic|National Cancer Institute (NCI)	All	18 Years and older Â (Adult, Older Adult)	Early Phase 1	12	Other|NIH	Interventional	Allocation: N/A|Intervention Model: Single Group Assignment|Masking: None (Open Label)|Primary Purpose: Treatment	MC200703|NCI-2020-06970|P30CA015083	December 15, 2020	October 31, 2022	October 31, 2023	October 9, 2020		December 17, 2020	Mayo Clinic in Rochester, Rochester, Minnesota, United States		https://ClinicalTrials.gov/show/NCT04581382
1692	NCT03558750	Rituximab, Lenalidomide, and Nivolumab in Treating Participants With Relapsed or Refractory Non-Germinal Center Type Diffuse Large B Cell Lymphoma or Primary Central Nervous System Lymphoma		Terminated	No Results Available	Recurrent Central Nervous System Lymphoma|Recurrent Diffuse Large B-Cell Lymphoma|Refractory Central Nervous System Lymphoma|Refractory Diffuse Large B-Cell Lymphoma	Biological: Nivolumab|Biological: Rituximab|Drug: Lenalidomide	Dose limiting toxicity (DLT) (Phase I)|Overall response rate (complete response, partial response, or stable disease) (Phase II)|Time to progression (complete response, partial response, or stable disease)|Progression free survival|Overall survival|Incidence of adverse events per national Cancer Institute (NCI) Common Terminology Criteria for Adverse Events (CTCAE) version (v) 4.03|Difference in …	Vanderbilt-Ingram Cancer Center|National Cancer Institute (NCI)|Bristol-Myers Squibb	All	19 Years and older Â (Adult, Older Adult)	Phase 1	6	Other|NIH|Industry	Interventional	Allocation: N/A|Intervention Model: Single Group Assignment|Masking: None (Open Label)|Primary Purpose: Treatment	VICC PCL 1758|NCI-2018-01092	June 14, 2018	April 16, 2019	April 16, 2019	June 15, 2018		April 25, 2019	Vanderbilt-Ingram Cancer Center, Nashville, Tennessee, United States		https://ClinicalTrials.gov/show/NCT03558750
308	NCT04015778	A Two-arm (Phase 2) Exploratory Study of Nivolumab Monotherapy or in Combination With Nab-paclitaxel and Carboplatin in Early Stage NSCLC in China		Recruiting	No Results Available	Non Small Cell Lung Cancer	Biological: Nivolumab|Drug: carboplatin|Drug: nab-paclitaxel	MPR rate|MPR rate in 2 subgroups patients (PD-L1 <1%, and 1-49%) in Arm B|Proportion of resection without delay|Number of Participants with Adverse Events	Guangdong Association of Clinical Trials|Bristol-Myers Squibb	All	18 Years and older Â (Adult, Older Adult)	Phase 2	48	Other|Industry	Interventional	Allocation: Non-Randomized|Intervention Model: Single Group Assignment|Masking: None (Open Label)|Primary Purpose: Treatment	CTONG 1804	August 8, 2019	2020-08-01	2024-07-01	July 11, 2019		February 12, 2020	Guangdong Lung Cancer Institute, Guangdong General Hospital, Guangdong Academy of Medical Sciences, Guangzhou, Guangdong, China		https://ClinicalTrials.gov/show/NCT04015778
1267	NCT02750514	An Investigational Immuno-therapy Study to Test Combination Treatments in Patients With Advanced Non-Small Cell Lung Cancer	FRACTION-Lung	Terminated	Has Results	Advanced Cancer	Biological: Nivolumab|Drug: Dasatinib|Biological: Relatlimab|Biological: Ipilimumab|Drug: BMS-986205	Objective Response Rate (ORR)|Duration of Response (DOR)|Progression Free Survival Rate (PFSR) at 24 Weeks|Percentage of Participants Experiencing Adverse Events (AEs)|Percentage of Participants Experiencing Serious Adverse Events (SAEs)|Percentage of Participants Experiencing Adverse Events (AEs) Leading to Discontinuation|Percentage of Participants Experiencing Death|Number of Participants Expe…	Bristol-Myers Squibb	All	18 Years and older Â (Adult, Older Adult)	Phase 2	295	Industry	Interventional	Allocation: Randomized|Intervention Model: Parallel Assignment|Masking: None (Open Label)|Primary Purpose: Treatment	CA018-001	May 9, 2016	January 29, 2020	January 29, 2020	April 25, 2016	March 22, 2021	March 22, 2021	City of Hope National Medical Center, Duarte, California, United States|University of Southern California (USC), Los Angeles, California, United States|Cedars-Sinai Medical Center, Los Angeles, California, United States|University of Californa, Los Angeles (UCLA), Los Angeles, California, United States|Hoag Memorial Hospital Presbyterian, Newport Beach, California, United States|University of Cal…	Statistical Analysis Plan, https://ClinicalTrials.gov/ProvidedDocs/14/NCT02750514/SAP_000.pdf|"Study Protocol", https://ClinicalTrials.gov/ProvidedDocs/14/NCT02750514/Prot_001.pdf	https://ClinicalTrials.gov/show/NCT02750514
1273	NCT01642004	Study of BMS-936558 (Nivolumab) Compared to Docetaxel in Previously Treated Advanced or Metastatic Squamous Cell Non-small Cell Lung Cancer (NSCLC) (CheckMate 017)		Active, not recruiting	Has Results	Squamous Cell Non-small Cell Lung Cancer	Biological: Nivolumab|Drug: Docetaxel	Overall Survival (OS) Time in Months for All Randomized Participants at Primary Endpoint|Overall Survival (OS) Rate in All Randomized Participants|Number of Deaths From Any Cause in All Randomized Participants at Primary Endpoint|Objective Response Rate (ORR) in All Randomized Participants at Primary Endpoint|Time To Response (TTR) in Months for All Confirmed Responders at Primary Endpoint|Durati…	Bristol-Myers Squibb	All	18 Years and older Â (Adult, Older Adult)	Phase 3	352	Industry	Interventional	Allocation: Randomized|Intervention Model: Parallel Assignment|Masking: None (Open Label)|Primary Purpose: Treatment	CA209-017|2011-004792-36	September 26, 2012	November 17, 2014	January 15, 2021	July 17, 2012	March 17, 2016	June 26, 2020	Mayo Clinic Arizona, Scottsdale, Arizona, United States|City Of Hope, Duarte, California, United States|Yale University, New Haven, Connecticut, United States|H. Lee Moffitt Cancer Center, Tampa, Florida, United States|Northwest Georgia Oncology Ctr, Marietta, Georgia, United States|University Of Chicago Medical Center, Chicago, Illinois, United States|The Johns Hopkins University, Baltimore, Mar…		https://ClinicalTrials.gov/show/NCT01642004
1309	NCT01673867	Study of BMS-936558 (Nivolumab) Compared to Docetaxel in Previously Treated Metastatic Non-squamous NSCLC	CheckMate057	Active, not recruiting	Has Results	Non-Squamous Cell Non-small Cell Lung Cancer	Biological: Nivolumab|Drug: Docetaxel	Overall Survival (OS) Time in Months for All Randomized Participants at Primary Endpoint|One-year Overall Survival (OS) Rate in All Randomized Participants|Number of Deaths From Any Cause in All Randomized Participants at Primary Endpoint|Objective Response Rate (ORR) in All Randomized Participants at Primary Endpoint|Duration of Objective Response (DOR) in Months for All Confirmed Responders at …	Bristol-Myers Squibb	All	18 Years and older Â (Adult, Older Adult)	Phase 3	792	Industry	Interventional	Allocation: Randomized|Intervention Model: Parallel Assignment|Masking: None (Open Label)|Primary Purpose: Treatment	CA209-057|2012-002472-14	October 10, 2012	February 5, 2015	January 15, 2021	August 28, 2012	February 26, 2016	August 25, 2020	Mayo Clinic Arizona, Scottsdale, Arizona, United States|City Of Hope, Duarte, California, United States|Sharp Clinical Oncology Research, San Diego, California, United States|San Francisco Oncology Associates, San Francisco, California, United States|Yale University, New Haven, Connecticut, United States|H. Lee Moffitt Cancer Center, Tampa, Florida, United States|Northwest Georgia Oncology Center…		https://ClinicalTrials.gov/show/NCT01673867
1411	NCT01668784	Study of Nivolumab (BMS-936558) vs. Everolimus in Pre-Treated Advanced or Metastatic Clear-cell Renal Cell Carcinoma (CheckMate 025)		Active, not recruiting	Has Results	Advanced or Metastatic (Medically or Surgically Unresectable) Clear-cell Renal Cell Carcinoma	Biological: Nivolumab|Drug: Everolimus	Overall Survival (OS) at Primary Endpoint|Investigator-assessed Objective Response Rate (ORR) at Primary Endpoint|Investigator-assessed Duration of Objective Response at Primary Endpoint|Investigator-assessed Time to Objective Response at Primary Endpoint|Investigator-assessed Time of Progression-free Survival (PFS) at Primary Endpoint|Overall Survival (OS) by Programmed Death-Ligand 1 (PD-L1) Ex…	Bristol-Myers Squibb|Ono Pharmaceutical Co. Ltd	All	18 Years and older Â (Adult, Older Adult)	Phase 3	1068	Industry	Interventional	Allocation: Randomized|Intervention Model: Parallel Assignment|Masking: None (Open Label)|Primary Purpose: Treatment	CA209-025|2011-005132-26	September 27, 2012	May 6, 2015	December 23, 2020	August 20, 2012	April 29, 2016	August 24, 2020	Highland Oncology Group, Fayetteville, Arkansas, United States|UCSD Moores Cancer Center, La Jolla, California, United States|University Of Southern California, Los Angeles, California, United States|Cedars Sinai Medical Center, Los Angeles, California, United States|Ucsf Helen Diller Family Comprehensive Cancer Center, San Francisco, California, United States|Stanford Cancer Institute, Stanford,…		https://ClinicalTrials.gov/show/NCT01668784
50	NCT02041533	An Open-Label, Randomized, Phase 3 Trial of Nivolumab Versus Investigator's Choice Chemotherapy as First-Line Therapy for Stage IV or Recurrent PD-L1+ Non-Small Cell Lung Cancer (CheckMate 026)		Active, not recruiting	Has Results	Stage IV or Recurrent Non-Small Cell Lung Cancer	Biological: Nivolumab|Drug: Gemcitabine|Drug: Cisplatin|Drug: Carboplatin|Drug: Paclitaxel|Drug: Pemetrexed	Progression-Free Survival in Participants With PD-L1 Expression >= 5%|Progression-Free Survival in All Randomized Participants|Overall Survival in Participants With PD-L1 Expression >= 5%|Overall Survival in All Randomized Participants|Objective Response Rate (ORR) in Participants With PD-L1 Expression >= 5%|Duration of Response in Participants With PD-L1 Expression>= 5%|Time to Response in Parti…	Bristol-Myers Squibb|Ono Pharmaceutical Co. Ltd	All	18 Years and older Â (Adult, Older Adult)	Phase 3	1325	Industry	Interventional	Allocation: Randomized|Intervention Model: Parallel Assignment|Masking: None (Open Label)|Primary Purpose: Treatment	CA209-026|2012-004502-93	March 27, 2014	July 1, 2016	August 27, 2021	January 22, 2014	July 26, 2017	June 14, 2021	Southern Cancer Center, Inc., Mobile, Alabama, United States|Banner MD Anderson Cancer Center, Gilbert, Arizona, United States|Arizona Oncol Assoc Dba (Hem Onc Physicians&Extenders) Hope, Tucson, Arizona, United States|Stanford Cancer Institute, Stanford, California, United States|University Of Colorado Hosp, Aurora, Colorado, United States|Yale University, New Haven, Connecticut, United States|B…		https://ClinicalTrials.gov/show/NCT02041533
1252	NCT01621490	PH 1 Biomarker Study of Nivolumab and Ipilimumab and Nivolumab in Combination With Ipilimumab in Advanced Melanoma	PD-1	Completed	Has Results	Advanced Melanoma|Metastatic Melanoma	Biological: Nivolumab|Drug: Ipilimumab	Median Change From Baseline to Week 7, of Interferon (IFN) and Interferon Gamma (IFN-gamma) Inducible Factors|Tumor Infiltrating Lymphocytes (TILs) as Measured by Medians in Percent Positive CD8 and Positive CD4 at Baseline and On-treatment Biopsy, Both Using the Mosaic Singleplex IHC Assay|Safety and Tolerability of Nivolumab, Ipilimumab and Nivolumab in Combination With Ipilimumab as Measured b…	Bristol-Myers Squibb	All	18 Years and older Â (Adult, Older Adult)	Phase 1	227	Industry	Interventional	Allocation: Randomized|Intervention Model: Single Group Assignment|Masking: None (Open Label)|Primary Purpose: Basic Science	CA209-038|2012-001840-23	September 27, 2012	September 12, 2017	October 25, 2018	June 18, 2012	December 3, 2019	December 3, 2019	Ucla, Los Angeles, California, United States|University Of Chicago, Chicago, Illinois, United States|Sidney Kimmel Comprehensive Cancer Center At Johns Hopkins, Lutherville, Maryland, United States|Beth Israel Deaconess Medical Center (BIDMC), Boston, Massachusetts, United States|Dana Farber Cancer Institute, Boston, Massachusetts, United States|Massachusetts General Hospital, Boston, Massachuset…	Study Protocol, https://ClinicalTrials.gov/ProvidedDocs/90/NCT01621490/Prot_000.pdf|"Statistical Analysis Plan", https://ClinicalTrials.gov/ProvidedDocs/90/NCT01621490/SAP_001.pdf	https://ClinicalTrials.gov/show/NCT01621490
1314	NCT03906071	Phase 3 Study of Sitravatinib Plus Nivolumab vs Docetaxel in Patients With Advanced Non-Squamous Non-Small Cell Lung Cancer	SAPPHIRE	Recruiting	No Results Available	Metastatic Non-Squamous Non-Small Cell Lung Cancer	Biological: Nivolumab|Drug: Sitravatinib|Drug: Docetaxel	Overall Survival (OS)|Adverse Events (AEs)|Objective Response Rate (ORR)|Progression-Free Survival (PFS)	Mirati Therapeutics Inc.|Bristol-Myers Squibb	All	18 Years and older Â (Adult, Older Adult)	Phase 3	532	Industry	Interventional	Allocation: Randomized|Intervention Model: Parallel Assignment|Masking: None (Open Label)|Primary Purpose: Treatment	516-005	July 15, 2019	2022-09-01	2023-07-01	April 8, 2019		June 1, 2021	Alabama Oncology - Grandview, Birmingham, Alabama, United States|Clearview Cancer Institute, Huntsville, Alabama, United States|Palo Verde Cancer Specialists - Glendale, Glendale, Arizona, United States|The Oncology Institute of Hope and Innovation - Tucson, Tucson, Arizona, United States|Yuma Regional Medical Center, Yuma, Arizona, United States|NEA Baptist Fowler Family Center for Cancer Care, …		https://ClinicalTrials.gov/show/NCT03906071
1694	NCT01658878	An Immuno-therapy Study to Evaluate the Effectiveness, Safety and Tolerability of Nivolumab or Nivolumab in Combination With Other Agents in Patients With Advanced Liver Cancer	CheckMate040	Active, not recruiting	No Results Available	Hepatocellular Carcinoma	Biological: Nivolumab|Drug: Sorafenib|Drug: Ipilimumab|Drug: Cabozantinib	Safety of nivolumab as evaluated by incidence of adverse events (AEs), serious adverse events (SAEs), adverse events leading to discontinuation, deaths and clinical laboratory test abnormalities|Tolerability of nivolumab as evaluated by incidence of adverse events (AEs), serious adverse events (SAEs), adverse events leading to discontinuation, deaths and clinical laboratory test abnormalities|Obj…	Bristol-Myers Squibb|Ono Pharmaceutical Co. Ltd	All	18 Years and older Â (Adult, Older Adult)	Phase 1|Phase 2	1097	Industry	Interventional	Allocation: Non-Randomized|Intervention Model: Parallel Assignment|Masking: None (Open Label)|Primary Purpose: Treatment	CA209-040|2012-001514-42	September 26, 2012	August 18, 2020	April 29, 2022	August 7, 2012		June 30, 2020	USC Norris Comprehensive Cancer Center, Los Angeles, California, United States|Georgetown University Medical Center Lombardi Cancer Center, Washington, District of Columbia, United States|Sacred Heart Medical Group, Pensacola, Florida, United States|Emory University, Atlanta, Georgia, United States|Massachusetts General Hospital, Boston, Massachusetts, United States|Univ Of Michigan, Ann Arbor, M…		https://ClinicalTrials.gov/show/NCT01658878
1745	NCT03728361	Nivolumab and Temozolomide in Treating Patients With Recurrent or Refractory Small-Cell Lung Cancer or Advanced Neuroendocrine Cancer		Active, not recruiting	No Results Available	Grade I Neuroendocrine Carcinoma|Grade II Neuroendocrine Carcinoma|Grade III Neuroendocrine Carcinoma|Metastatic Neuroendocrine Carcinoma|Neuroendocrine Carcinoma|Recurrent Small Cell Lung Carcinoma|Refractory Small Cell Lung Carcinoma|Lung Cancer Stage IV|Large Cell Neuroendocrine Carcinoma|Neuroendocrine Tumors|Small Cell Lung Cancer Metastatic|Small-cell Lung Cancer	Biological: Nivolumab|Drug: Temozolomide	Objective response rate (ORR) as measured by Response Evaluation Criteria in Solid Tumors (RECIST) 1.1 criteria|Incidence of adverse events graded according to Common Terminology Criteria for Adverse Events (CTCAE) version 5.0|Progression-free survival (PFS)|Central nervous system (CNS) PFS|Overall survival (OS) of patients	Dwight Owen|National Cancer Institute (NCI)|Ohio State University Comprehensive Cancer Center	All	18 Years and older Â (Adult, Older Adult)	Phase 2	55	Other|NIH	Interventional	Allocation: N/A|Intervention Model: Single Group Assignment|Masking: None (Open Label)|Primary Purpose: Treatment	OSU-18184|NCI-2018-02050	December 31, 2018	December 31, 2021	December 31, 2021	November 2, 2018		June 8, 2021	Ohio State University Comprehensive Cancer Center-COHORT 1, Columbus, Ohio, United States|Ohio State University Comprehensive Cancer Center-COHORT 2, Columbus, Ohio, United States		https://ClinicalTrials.gov/show/NCT03728361
1538	NCT03023904	Nivolumab in Treating Patients With Stage IV or Recurrent Lung Cancer With High Mutation Loads		Withdrawn	No Results Available	Recurrent Non-Small Cell Lung Carcinoma|Stage IV Non-Small Cell Lung Cancer	Biological: Nivolumab|Other: Laboratory Biomarker Analysis	Objective Response Rate defined as the number of subjects with a best overall response of complete response or partial response divided by the number of subjects that receive nivolumab as assessed by RECIST 1.1|Overall survival|Progression Free Survival as determined by RECIST 1.1|Mutation load as determined by FoundationOne testing|Incidence of adverse events (AEs) graded using National Cancer I…	Vanderbilt-Ingram Cancer Center	All	18 Years and older Â (Adult, Older Adult)	Phase 2	0	Other	Interventional	Allocation: N/A|Intervention Model: Single Group Assignment|Masking: None (Open Label)|Primary Purpose: Treatment	VICC THO 16117|NCI-2017-00047	December 29, 2017	July 30, 2019	July 30, 2020	January 18, 2017		April 25, 2018			https://ClinicalTrials.gov/show/NCT03023904
364	NCT04442126	A Study of NM21-1480 in Adult Patients With Advanced Solid Tumors		Recruiting	No Results Available	Advanced Solid Tumor|Non-small Cell Lung Cancer	Biological: NM21-1480	Number of participants with treatment-related adverse events as assessed by CTCAE v5.0|Maximum Tolerated Dose (MTD) of NM21-1480|Determination of Phase 2 dose of NM21-1480	Numab Therapeutics AG	All	18 Years to 75 Years Â (Adult, Older Adult)	Phase 1|Phase 2	147	Industry	Interventional	Allocation: N/A|Intervention Model: Sequential Assignment|Masking: None (Open Label)|Primary Purpose: Treatment	NB-ND021 (NM21-1480)-101|2020-0355	August 19, 2020	January 7, 2023	June 6, 2023	June 22, 2020		May 20, 2021	UPMC Hillman Cancer Center, Pittsburgh, Pennsylvania, United States|Sarah Cannon Cancer Center, Nashville, Tennessee, United States|The University Of Texas MD Anderson Cancer Center, Houston, Texas, United States|National Taiwan University Hospital, Taipei, Taiwan		https://ClinicalTrials.gov/show/NCT04442126
1832	NCT04616443	OH2 Injection in Combination With HX008 for Melanoma.		Recruiting	No Results Available	Melanoma	Biological: OH2 injection|Biological: HX008 injection	Evaluation of dose-limiting toxicity (DLT) of OH2 injection in combination with HX008 injection in patients with melanoma|The response rate of patients with melanoma receiving OH2 injection in combination with HX008 injection|The immunoreactivity of OH2 injection and HX008 injection.|The immunogenicity of OH2 injection and HX008 injection.|The biodistribution and biologic effect of OH2 injection.…	Wuhan Binhui Biotechnology Co., Ltd.	All	18 Years to 75 Years Â (Adult, Older Adult)	Phase 1|Phase 2	60	Industry	Interventional	Allocation: N/A|Intervention Model: Single Group Assignment|Masking: None (Open Label)|Primary Purpose: Treatment	OH2-I-ST-03	December 1, 2020	November 30, 2022	November 30, 2022	November 5, 2020		December 17, 2020	Peking University Cancer Hospital, Beijing, Beijing, China		https://ClinicalTrials.gov/show/NCT04616443
1510	NCT02143804	Safety and Efficacy of CG0070 Oncolytic Virus Regimen in Patients With High Grade Non-Muscle Invasive Bladder Cancer	exBOND	Withdrawn	No Results Available	Bladder Cancer|High Grade|Non Muscle Invasive	Biological: oncolytic adenovirus expressing GMCSF	Durable Complete Response Proportion	CG Oncology, Inc.	All	18 Years and older Â (Adult, Older Adult)	Phase 2	0	Industry	Interventional	Allocation: N/A|Intervention Model: Single Group Assignment|Masking: None (Open Label)|Primary Purpose: Treatment	exBOND 2.1	2014-03-01	2015-03-01	2015-03-01	May 21, 2014		February 1, 2019	BCG Oncology, Phoenix, Arizona, United States		https://ClinicalTrials.gov/show/NCT02143804
817	NCT02963831	A Phase 1/2 Study to Investigate the Safety, Biologic and Anti-tumor Activity of ONCOS-102 in Combination With Durvalumab in Subjects With Advanced Peritoneal Malignancies		Recruiting	No Results Available	Colorectal Cancer|Platinum-resistant Ovarian Cancer|Appendiceal Cancer	Biological: ONCOS-102|Drug: Durvalumab	Number of Adverse Events|Clinical Benefit (Complete Response, Partial Response and Stable Disease) for Cohorts 1 & 2|Objective Response Rate for Cohorts 1 & 2|Progression-free survival for Cohorts 1 & 2|Overall Survival for Cohorts 1 & 2	Ludwig Institute for Cancer Research|Cancer Research Institute, New York City|MedImmune LLC|Targovax ASA	All	18 Years and older Â (Adult, Older Adult)	Phase 1|Phase 2	78	Other|Industry	Interventional	Allocation: Non-Randomized|Intervention Model: Parallel Assignment|Masking: None (Open Label)|Primary Purpose: Treatment	LUD2015-008	September 7, 2017	2021-12-01	2022-12-01	November 15, 2016		February 23, 2021	Research Facility, San Diego, California, United States|Research Facility, Miami, Florida, United States|Research Facility, Buffalo, New York, United States|Research Facility, New York, New York, United States|Research Facility, Toledo, Ohio, United States|Research Facility, Charlottesville, Virginia, United States		https://ClinicalTrials.gov/show/NCT02963831
1204	NCT03827967	Trial of PalloV-CC in Colon Cancer		Recruiting	No Results Available	Colon Cancer	Biological: PalloV-CC	Primary Safety Endpoint-Overall number of participants with treatment-related adverse events as assessed by CTCAE v4.0.|Primary Safety Endpoint-Per Dosing Cohort number of participants with treatment-related adverse events as assessed by CTCAE v4.0.|Primary Immunologic Endpoint-Overall Immunoscore of the tumor microenvironment|Primary Immunologic Endpoint-Per Dosing Cohort Immunoscore of the tumo…	George E. Peoples|PalloV, LLC|Cancer Insight, LLC	All	18 Years and older Â (Adult, Older Adult)	Phase 1	24	Industry|Other	Interventional	Allocation: Non-Randomized|Intervention Model: Sequential Assignment|Masking: None (Open Label)|Primary Purpose: Treatment	PV-CC-01	July 20, 2019	October 20, 2021	March 20, 2022	February 4, 2019		May 13, 2021	Clinical Associates of Research Therapeutics of America, San Antonio, Texas, United States		https://ClinicalTrials.gov/show/NCT03827967
1449	NCT02579005	Radio-Immuno-Modulation in Lung Cancer	RIM	Active, not recruiting	No Results Available	Lung Cancer	Biological: Patients with a living donor|Biological: Patients with a UCB donor	Incidence of treatment-related adverse events|Immune responses - T cell infiltration|Immune responses - Tumor cell phenotype|Immune responses - tumor infiltrating T cell phenotype|Immune responses - origin of tumor infiltrating T cells	Hopital du Sacre-Coeur de Montreal|Maisonneuve-Rosemont Hospital	All	18 Years and older Â (Adult, Older Adult)	Phase 1	24	Other	Interventional	Allocation: Non-Randomized|Intervention Model: Parallel Assignment|Masking: None (Open Label)|Primary Purpose: Treatment	2012-634	April 20, 2018	2022-10-01	2024-04-01	October 19, 2015		February 16, 2021	Hopital Sacre-Coeur, MontrÃ©al, Quebec, Canada		https://ClinicalTrials.gov/show/NCT02579005
55	NCT03714529	A Study of IO103 in Montanide Adjuvant for Basal Cell Carcinoma		Completed	No Results Available	Basal Cell Carcinoma	Biological: PD-L1	Clinical response|Disease control rate|Immune responses|Immune responses in skin|Incidence of treatment emergent adverse events (safety and tolerability)	Herlev and Gentofte Hospital|University of Copenhagen	All	18 Years to 100 Years Â (Adult, Older Adult)	Phase 2	10	Other	Interventional	Allocation: N/A|Intervention Model: Single Group Assignment|Masking: None (Open Label)|Primary Purpose: Treatment	BCC1801	November 1, 2018	February 5, 2020	February 5, 2020	October 22, 2018		October 8, 2020	Herlev and Gentofte Hospital, Hellerup, Hovedstaden, Denmark		https://ClinicalTrials.gov/show/NCT03714529
11	NCT03850522	PD-L1 Peptide Vaccination in High Risk Smoldering Multiple Myeloma		Recruiting	No Results Available	Smoldering Multiple Myeloma	Biological: PD-L1 peptide	Overall response rate|Immunogenicity of the PD-L1 vaccine|Incidence of Treatment Emergent Adverse Events|Progression-free survival (PFS)|Time to progression (TTP)|Overall survival (OS)	Lene Meldgaard Knudsen|IO Biotech|Herlev Hospital	All	18 Years and older Â (Adult, Older Adult)	Phase 2	20	Other|Industry	Interventional	Allocation: N/A|Intervention Model: Single Group Assignment|Masking: None (Open Label)|Primary Purpose: Treatment	MY18H2|2018-003990-93	February 18, 2019	2021-02-01	2021-08-01	February 21, 2019		February 24, 2020	Department of Hematology, Universityhospital Herlev and Gentofte, Herlev, Denmark		https://ClinicalTrials.gov/show/NCT03850522
13	NCT03042793	Vaccination With PD-L1 Peptide Against Multiple Myeloma		Completed	No Results Available	Multiple Myeloma	Biological: PD-L1 peptide vaccine	Incidence of toxicity|Evaluation of immunological responses	Lene Meldgaard Knudsen|Herlev Hospital	All	18 Years and older Â (Adult, Older Adult)	Phase 1	10	Other	Interventional	Allocation: N/A|Intervention Model: Single Group Assignment|Masking: None (Open Label)|Primary Purpose: Treatment	MY0001|2016-000990-19	February 1, 2017	May 14, 2020	May 14, 2020	February 3, 2017		July 7, 2020	Department of Hematology, Universityhospital Herlev and Gentofte, Herlev, Denmark		https://ClinicalTrials.gov/show/NCT03042793
15	NCT04050709	QUILT 3.064: PD-L1 t-haNK In Subjects With Locally Advanced Or Metastatic Solid Cancers		Active, not recruiting	No Results Available	Locally Advanced Solid Tumor|Metastatic Cancer|Solid Tumor	Biological: PD-L1 t-haNK	MTD or HTD and RP2D.|Incidence of DLTs and treatment-emergent adverse events|Objective Response Rate (ORR)|Progression-free Survival (PFS)|Overall Survival (OS)	ImmunityBio, Inc.	All	18 Years and older Â (Adult, Older Adult)	Phase 1	16	Industry	Interventional	Allocation: Non-Randomized|Intervention Model: Sequential Assignment|Masking: None (Open Label)|Primary Purpose: Treatment	QUILT 3.064	July 18, 2019	August 18, 2023	December 18, 2023	August 8, 2019		March 18, 2021	Chan Soon-Shiong Institute for Medicine, El Segundo, California, United States		https://ClinicalTrials.gov/show/NCT04050709
19	NCT03381768	Peptide Vaccination Against PD-L1 and PD-L2 in Relapsed Follicular Lymphoma		Completed	No Results Available	Follicular Lymphoma	Biological: PD-L2 peptide|Biological: PD-L2 and PD-L1 peptide	Adverse events evaluated by CTCAE 4.03|Immune responses	Lars MÃ¸ller Pedersen|Herlev Hospital	All	18 Years and older Â (Adult, Older Adult)	Phase 1	8	Other	Interventional	Allocation: N/A|Intervention Model: Single Group Assignment|Masking: None (Open Label)|Primary Purpose: Treatment	FL1701|2017-002000-28	December 12, 2017	February 12, 2020	February 12, 2020	December 22, 2017		February 24, 2021	Herlev Hospital, Herlev, RegionH, Denmark		https://ClinicalTrials.gov/show/NCT03381768
416	NCT02404441	Phase I/II Study of PDR001 in Patients With Advanced Malignancies		Completed	No Results Available	Melanoma|NSCLC|Triple Negative Breast Cancer|Anaplastic Thyroid Cancer|Other Solid Tumors	Biological: PDR001	Part l: The exposure (AUC(0-336h)) after first dose of treatment|Part l: Incidence of dose limiting toxicities (DLTs)|Part ll: Overall response Rate (ORR)|Presence and/or concentration of anti-PDR001|Overall Response Rate (ORR) - Phase l only|Progression Free Survival (PFS) - Phase l/ll|Duration of Response (DOR) - Phase l/ll|Disease Control Rate (DCR) - Phase l/ll|Overall Response Rate (ORR) per…	Novartis Pharmaceuticals|Novartis	All	18 Years and older Â (Adult, Older Adult)	Phase 1|Phase 2	319	Industry	Interventional	Allocation: Non-Randomized|Intervention Model: Single Group Assignment|Masking: None (Open Label)|Primary Purpose: Treatment	CPDR001X2101|2014-003929-17	April 27, 2015	July 21, 2020	July 21, 2020	March 31, 2015		March 11, 2021	The Sidney Kimmel Cancer Center at Johns Hopkins Hospital Johns Hopkins, Baltimore, Maryland, United States|Massachusetts General Hospital, Boston, Massachusetts, United States|Oregon Health and Science University SC-10, Portland, Oregon, United States|Sarah Cannon Research Institute SCRI RC, Nashville, Tennessee, United States|University of Texas MD Anderson Cancer Center MD Anderson PSC, Housto…		https://ClinicalTrials.gov/show/NCT02404441
1208	NCT03365791	PDR001 Plus LAG525 for Patients With Advanced Solid and Hematologic Malignancies		Completed	Has Results	Small Cell Lung Cancer|Gastric Adenocarcinoma|Esophageal Adenocarcinoma|Castration Resistant Prostate Adenocarcinoma|Soft Tissue Sarcoma|Ovarian Adenocarcinoma|Advanced Well-differentiated Neuroendocrine Tumors|Diffuse Large B Cell Lymphoma	Biological: PDR001|Biological: LAG525	Clinical Benefit Rate (CBR) at 24 Weeks of PDR001+LAG525 by Tumor Type in Multiple Solid Tumors and Lymphoma|Overall Response Rate (ORR) up to 24 Months|Time to Response (TTR) up to 24 Months|Duration of Response (DOR) up to 24 Months|Time to Progression (TTP) up to 24 Months|Progression Free Survival (PFS) up to 24 Months|Number of Participants With Adverse Events (AEs) and Serious Adverse Event…	Novartis Pharmaceuticals|Novartis	All	18 Years and older Â (Adult, Older Adult)	Phase 2	76	Industry	Interventional	Allocation: N/A|Intervention Model: Single Group Assignment|Masking: None (Open Label)|Primary Purpose: Treatment	CPDR001XUS01	January 24, 2018	February 21, 2019	September 17, 2020	December 7, 2017	April 19, 2021	April 19, 2021	California Pacific Medical Center Drug Shipment (2), San Francisco, California, United States|Hematology Oncology Associates of the Treasure Coast, Port Saint Lucie, Florida, United States|University Cancer and Blood Center, LLC, Athens, Georgia, United States|Northwestern University Medical School, Chicago, Illinois, United States|University of Illinois Cancer Center at Chicago SC, Chicago, Illi…	Statistical Analysis Plan, https://ClinicalTrials.gov/ProvidedDocs/91/NCT03365791/SAP_000.pdf|"Study Protocol", https://ClinicalTrials.gov/ProvidedDocs/91/NCT03365791/Prot_001.pdf	https://ClinicalTrials.gov/show/NCT03365791
556	NCT03382912	Study of Pegilodecakin (LY3500518) With Nivolumab Compared to Nivolumab Alone Second-line Tx in Participants With Metastatic Non-Small Cell Lung Cancer	Cypress 2	Terminated	Has Results	Non Small Cell Lung Cancer	Biological: Pegilodecakin|Drug: Nivolumab	Percentage of Participants With a Best Overall Response of Complete Response (CR) or Partial Response (PR) [Objective Response Rate (ORR)]|Overall Survival (OS)|Progression Free Survival (PFS)|Disease Control Rate (DCR): Percentage of Participants With a Best Overall Response of Complete Response (CR), Partial Response (PR) or Stable Disease (SD)|Duration of Response	Eli Lilly and Company|ARMO BioSciences	All	18 Years and older Â (Adult, Older Adult)	Phase 2	52	Industry	Interventional	Allocation: Randomized|Intervention Model: Parallel Assignment|Masking: None (Open Label)|Primary Purpose: Treatment	17161|J1L-AM-JZGD|AM0010-202	March 22, 2018	August 28, 2019	March 3, 2020	December 26, 2017	September 11, 2020	September 11, 2020	Arizona Oncology Associates, P.C., Tempe, Arizona, United States|Beverly Hills Cancer Center, Beverly Hills, California, United States|Glendale Adventist Medical Center, Los Angeles, California, United States|Redwood Regional Oncology Center, Santa Rosa, California, United States|The Oncology Institute of Hope and Innovation, Whittier, California, United States|Rocky Mountain Cancer Center, Lone …	Study Protocol, https://ClinicalTrials.gov/ProvidedDocs/12/NCT03382912/Prot_000.pdf|"Statistical Analysis Plan", https://ClinicalTrials.gov/ProvidedDocs/12/NCT03382912/SAP_001.pdf	https://ClinicalTrials.gov/show/NCT03382912
568	NCT03382899	Study of Pegilodecakin (LY3500518) With Pembrolizumab Compared to Pembrolizumab Alone First-line Tx in Participants With Metastatic Non-Small Cell Lung Cancer	Cypress 1	Terminated	Has Results	Non Small Cell Lung Cancer	Biological: Pegilodecakin|Drug: Pembrolizumab	Percentage of Participants Who Achieved an Objective Response Rate (ORR)|Overall Survival (OS)|Progression Free Survival (PFS)|Percentage of Participants Who Achieved a Disease Control Rate (DCR)|Duration of Response (DOR)	Eli Lilly and Company|ARMO BioSciences	All	18 Years and older Â (Adult, Older Adult)	Phase 2	101	Industry	Interventional	Allocation: Randomized|Intervention Model: Parallel Assignment|Masking: None (Open Label)|Primary Purpose: Treatment	17160|J1L-AM-JZGC|AM0010-201	March 19, 2018	December 6, 2019	March 5, 2020	December 26, 2017	January 20, 2021	January 20, 2021	CCI - Clearview Cancer Institute, Huntsville, Alabama, United States|Arizona Oncology Associates, P.C., Tempe, Arizona, United States|Beverly Hills Cancer Center, Beverly Hills, California, United States|St. Joseph Heritage Medical Group, Fullerton, California, United States|Glendale Adventist Medical Center, Los Angeles, California, United States|Redlands Community Hospital, Redlands, California…	Study Protocol, https://ClinicalTrials.gov/ProvidedDocs/99/NCT03382899/Prot_000.pdf|"Statistical Analysis Plan", https://ClinicalTrials.gov/ProvidedDocs/99/NCT03382899/SAP_001.pdf	https://ClinicalTrials.gov/show/NCT03382899
1645	NCT04445844	INCMGA00012 and Pelareorep for the Treatment of Metastatic Triple Negative Breast Cancer, IRENE Study		Recruiting	No Results Available	Anatomic Stage IV Breast Cancer AJCC v8|Locally Advanced Breast Carcinoma|Metastatic Triple-Negative Breast Carcinoma|Prognostic Stage IV Breast Cancer AJCC v8|Triple-negative Breast Cancer	Biological: Pelareorep|Other: Quality-of-Life Assessment|Other: Questionnaire Administration|Biological: Retifanlimab	Objective response rate (ORR)|Incidence of adverse events|Progression free survival (PFS)|Overall survival (OS)|Duration of Response (DOR)|Quality of life will be evaluated by European Organization for the Research and Treatment of Cancer Quality of Life Questionnaire (EORTC QLQ)-Core 30 (C30).	Rutgers, The State University of New Jersey|Incyte Corporation|Oncolytics Biotech|National Cancer Institute (NCI)	Female	18 Years and older Â (Adult, Older Adult)	Phase 2	25	Other|Industry|NIH	Interventional	Allocation: N/A|Intervention Model: Single Group Assignment|Masking: None (Open Label)|Primary Purpose: Treatment	Pro2020000268|NCI-2020-02940|042001|P30CA072720	July 13, 2020	June 30, 2022	June 30, 2022	June 24, 2020		April 8, 2021	Rutgers Cancer Institute of New Jersey, New Brunswick, New Jersey, United States		https://ClinicalTrials.gov/show/NCT04445844
179	NCT02370498	A Study of Pembrolizumab (MK-3475) Versus Paclitaxel for Participants With Advanced Gastric/Gastroesophageal Junction Adenocarcinoma That Progressed After Therapy With Platinum and Fluoropyrimidine (MK-3475-061/KEYNOTE-061)		Active, not recruiting	Has Results	Gastric Adenocarcinoma|Gastroesophageal Junction Adenocarcinoma	Biological: pembroliziumab|Drug: paclitaxel	Progression-free Survival (PFS) According to Response Criteria in Solid Tumors Version 1.1 (RECIST 1.1) Based on Blinded Independent Central Review (BICR) in Programmed Death-Ligand 1 (PD-L1) Positive Participants|Overall Survival (OS) in PD-L1 Positive Participants|PFS According to RECIST 1.1 Based on BICR in All Participants|OS in All Participants|PFS According to RECIST 1.1 Based on Investigat…	Merck Sharp & Dohme Corp.	All	18 Years and older Â (Adult, Older Adult)	Phase 3	592	Industry	Interventional	Allocation: Randomized|Intervention Model: Parallel Assignment|Masking: None (Open Label)|Primary Purpose: Treatment	3475-061|2014-005241-45|152988|MK-3475-061	May 11, 2015	October 26, 2017	June 10, 2021	February 25, 2015	November 20, 2018	May 18, 2020		Study Protocol and Statistical Analysis Plan, https://ClinicalTrials.gov/ProvidedDocs/98/NCT02370498/Prot_SAP_000.pdf	https://ClinicalTrials.gov/show/NCT02370498
87	NCT02007070	Study of Pembrolizumab (MK-3475) in Participants With Advanced Non-small Cell Lung Cancer (MK-3475-025/KEYNOTE-025)		Completed	Has Results	Non-small Cell Lung Cancer	Biological: Pembrolizumab	Overall Response Rate (ORR) by Response Evaluation Criteria in Solid Tumors Version 1.1 (RECIST 1.1) in Strongly PD-L1 Positive Participants|Number of Participants Experiencing Adverse Events (AEs)|Number of Participants Discontinuing Study Drug Due to AEs|Progression Free Survival (PFS) by RECIST 1.1 in Strongly PD-L1 Positive Participants|Duration of Response (DOR) by RECIST 1.1 in Strongly PD-…	Merck Sharp & Dohme Corp.	All	20 Years and older Â (Adult, Older Adult)	Phase 1	38	Industry	Interventional	Allocation: N/A|Intervention Model: Single Group Assignment|Masking: None (Open Label)|Primary Purpose: Treatment	3475-025|142500|MK-3475-025	February 28, 2014	July 9, 2015	March 31, 2017	December 10, 2013	December 5, 2016	May 13, 2020			https://ClinicalTrials.gov/show/NCT02007070
206	NCT02335424	Study of Pembrolizumab (MK-3475) in Participants With Advanced Urothelial Cancer (MK-3475-052/KEYNOTE-052)		Active, not recruiting	Has Results	Urothelial Cancer	Biological: pembrolizumab	Objective Response Rate (ORR) Per Response Evaluation Criteria in Solid Tumors Version 1.1 (RECIST 1.1) in All Participants|Objective Response Rate (ORR) Per Response Evaluation Criteria in Solid Tumors Version 1.1 (RECIST 1.1) in Participants With a Programmed Cell Death Ligand 1 (PD-L1) Combined Positive Score (CPS) of â‰¥1%|Objective Response Rate (ORR) Per Response Evaluation Criteria in Soli…	Merck Sharp & Dohme Corp.	All	18 Years and older Â (Adult, Older Adult)	Phase 2	374	Industry	Interventional	Allocation: N/A|Intervention Model: Single Group Assignment|Masking: None (Open Label)|Primary Purpose: Treatment	3475-052|2014-002206-20|MK-3475-052|KEYNOTE-052	February 24, 2015	June 19, 2018	December 28, 2021	January 9, 2015	July 5, 2019	January 26, 2021		Study Protocol and Statistical Analysis Plan, https://ClinicalTrials.gov/ProvidedDocs/24/NCT02335424/Prot_SAP_000.pdf	https://ClinicalTrials.gov/show/NCT02335424
262	NCT02332668	A Study of Pembrolizumab (MK-3475) in Pediatric Participants With an Advanced Solid Tumor or Lymphoma (MK-3475-051/KEYNOTE-051)		Recruiting	No Results Available	Melanoma|Lymphoma|Solid Tumor|Classical Hodgkin Lymphoma|Microsatellite-instability-high Solid Tumor	Biological: Pembrolizumab	Objective Response Rate (ORR) by Response Evaluation Criteria in Solid Tumors and Other Lymphoma Version 1.1 (RECIST 1.1) per Site Assessment (Each Disease Indication Evaluated Separately)|ORR per RECIST 1.1 by Blinded Independent Central Review (BICR) Assessment for MSI-H or TMBH Solid Tumors (Each Cohort Evaluated Separately)|ORR by International Working Group (IWG) Response Criteria (Cheson, 2…	Merck Sharp & Dohme Corp.	All	6 Months to 17 Years Â (Child)	Phase 1|Phase 2	320	Industry	Interventional	Allocation: Non-Randomized|Intervention Model: Single Group Assignment|Masking: None (Open Label)|Primary Purpose: Treatment	3475-051|2014-002950-38|MK-3475-051	March 18, 2015	September 1, 2022	May 6, 2025	January 7, 2015		June 8, 2021	Call for Information (Investigational Site 0019), Aurora, Colorado, United States|Call for Information (Investigational Site 0020), New Haven, Connecticut, United States|Call for Information (Investigational Site 0025), Indianapolis, Indiana, United States|Call for Information (Investigational Site 0026), Boston, Massachusetts, United States|Call for Information (Investigational Site 0031), New Y…		https://ClinicalTrials.gov/show/NCT02332668
300	NCT02447003	Study of Pembrolizumab (MK-3475) Monotherapy for Metastatic Triple-Negative Breast Cancer (MK-3475-086/KEYNOTE-086)		Completed	Has Results	Breast Cancer	Biological: Pembrolizumab	Objective Response Rate (ORR) Per Response Evaluation Criteria in Solid Tumors Version 1.1 (RECIST 1.1) by Central Imaging Vendor (CIV) in All Cohort A Participants|ORR Per RECIST 1.1 by CIV in Subgroup of Cohort A Participants With Programmed Cell Death- Ligand 1 (PD-L1) Positive Tumor Expression|Number of Participants Who Experienced at Least One Adverse Event (AE)|Number of Participants Who Di…	Merck Sharp & Dohme Corp.	All	18 Years and older Â (Adult, Older Adult)	Phase 2	254	Industry	Interventional	Allocation: Non-Randomized|Intervention Model: Parallel Assignment|Masking: None (Open Label)|Primary Purpose: Treatment	3475-086|2015-000294-13|152987	June 11, 2015	February 18, 2019	January 31, 2020	May 18, 2015	December 16, 2020	December 16, 2020		Study Protocol and Statistical Analysis Plan, https://ClinicalTrials.gov/ProvidedDocs/03/NCT02447003/Prot_SAP_000.pdf	https://ClinicalTrials.gov/show/NCT02447003
313	NCT02674061	Efficacy and Safety Study of Pembrolizumab (MK-3475) in Participants With Advanced Recurrent Ovarian Cancer (MK-3475-100/KEYNOTE-100)		Completed	Has Results	Ovarian Neoplasms	Biological: Pembrolizumab	Objective Response Rate (ORR) Per Response Evaluation Criteria in Solid Tumors Version 1.1 (RECIST 1.1) by Blinded Independent Central Review (BICR) in All Cohort A and Cohort B Participants|ORR Per RECIST 1.1 by BICR in Subgroup of Cohort A and Cohort B Participants With Programmed Cell Death Ligand -1 (PD-L1) Combined Positive Score (CPS) â‰¥10|ORR Per RECIST 1.1 by BICR in Subgroup of Cohort A…	Merck Sharp & Dohme Corp.	Female	18 Years and older Â (Adult, Older Adult)	Phase 2	376	Industry	Interventional	Allocation: Non-Randomized|Intervention Model: Parallel Assignment|Masking: None (Open Label)|Primary Purpose: Treatment	3475-100|2015-003338-29|163237|MK-3475-100|KEYNOTE-100	February 25, 2016	September 18, 2019	March 18, 2021	February 4, 2016	September 22, 2020	May 14, 2021		Study Protocol and Statistical Analysis Plan, https://ClinicalTrials.gov/ProvidedDocs/61/NCT02674061/Prot_SAP_000.pdf	https://ClinicalTrials.gov/show/NCT02674061
399	NCT02255097	Study of MK-3475 (Pembrolizumab) in Recurrent or Metastatic Head and Neck Squamous Cell Carcinoma After Treatment With Platinum-based and Cetuximab Therapy (MK-3475-055/KEYNOTE-055)		Active, not recruiting	Has Results	Head and Neck Squamous Cell Carcinoma	Biological: pembrolizumab	Overall Response Rate (ORR) by Response Evaluation Criteria in Solid Tumors Version 1.1 (RECIST 1.1) in All Participants|ORR by RECIST Version 1.1 in Strong Programmed Cell Death Ligand 1 (PD-L1)-Positive Participants|Number of Participants Experiencing an Adverse Event (AE)|Number of Participants Discontinuing Study Drug Due to an AE|ORR by RECIST 1.1 in PD-L1-Positive Participants|ORR by RECIST…	Merck Sharp & Dohme Corp.	All	18 Years and older Â (Adult, Older Adult)	Phase 2	172	Industry	Interventional	Allocation: N/A|Intervention Model: Single Group Assignment|Masking: None (Open Label)|Primary Purpose: Treatment	3475-055|2014-002447-18	October 24, 2014	April 22, 2016	June 18, 2021	October 2, 2014	July 6, 2017	February 12, 2021			https://ClinicalTrials.gov/show/NCT02255097
450	NCT01848834	Study of Pembrolizumab (MK-3475) in Participants With Advanced Solid Tumors (MK-3475-012/KEYNOTE-012)		Completed	Has Results	Cancer|Solid Tumor	Biological: Pembrolizumab	Number of Participants Experiencing Adverse Events (AEs)|Number of Participants Discontinuing From Study Treatment Due to an AE|Overall Response Evaluation Criteria in Solid Tumors Version 1.1 (RECIST 1.1) Response Rate Based on Blinded Independent Central Radiology (BICR) Review (Cohorts A, B & B2, C, and D)|Overall RECIST 1.1 Response Rate Based on BICR Review for Participants in Cohort B2|Over…	Merck Sharp & Dohme Corp.	All	18 Years and older Â (Adult, Older Adult)	Phase 1	297	Industry	Interventional	Allocation: Non-Randomized|Intervention Model: Parallel Assignment|Masking: None (Open Label)|Primary Purpose: Treatment	3475-012|2012-005771-14|142453|MK-3475-012	May 7, 2013	April 26, 2016	June 30, 2020	May 8, 2013	June 26, 2017	July 31, 2020			https://ClinicalTrials.gov/show/NCT01848834
485	NCT02644369	Study of the Effects of Pembrolizumab in Patients With Advanced Solid Tumors	INSPIRE	Active, not recruiting	No Results Available	Squamous Cell Cancer of Head and Neck|Triple Negative Breast Cancer|Epithelial Ovarian Cancer|Malignant Melanoma|Advanced Solid Tumors	Biological: Pembrolizumab	Changes in genomic and immune biomarkers that will be measured in blood and tumor pre-treatment, on-treatment and at progression (progression biopsies only done for those who have complete or partial responses, or stable disease for more than 4 months)|Overall response rate|Changes in circulating tumor DNA genomic biomarkers|Changes in radiomic imaging parameters|Correlation between tumor genomic…	University Health Network, Toronto|Merck Sharp & Dohme Corp.	All	18 Years and older Â (Adult, Older Adult)	Phase 2	100	Other|Industry	Interventional	Allocation: N/A|Intervention Model: Single Group Assignment|Masking: None (Open Label)|Primary Purpose: Treatment	INSPIRE-001	March 21, 2016	2021-08-01	2021-08-01	December 31, 2015		April 1, 2021	Princess Margaret Cancer Centre, Toronto, Ontario, Canada		https://ClinicalTrials.gov/show/NCT02644369
493	NCT01295827	Study of Pembrolizumab (MK-3475) in Participants With Progressive Locally Advanced or Metastatic Carcinoma, Melanoma, or Non-small Cell Lung Carcinoma (P07990/MK-3475-001/KEYNOTE-001)	KEYNOTE-001	Completed	Has Results	Cancer, Solid Tumor	Biological: Pembrolizumab	Number of Participants Experiencing Dose-Limiting Toxicities (DLTs) According to National Cancer Institute Common Terminology Criteria for Adverse Events Version 4.0 (NCI-CTCAE v.4.0) in Participants With Solid Tumors (Parts A and A1)|Number of Participants Who Experienced an Adverse Event (AE)|Overall Response Rate (ORR) According to Response Evaluation Criteria In Solid Tumors Version 1.1 (RECI…	Merck Sharp & Dohme Corp.	All	18 Years and older Â (Adult, Older Adult)	Phase 1	1260	Industry	Interventional	Allocation: Randomized|Intervention Model: Parallel Assignment|Masking: None (Open Label)|Primary Purpose: Treatment	P07990|MK-3475-001|2011-002371-42|KEYNOTE-001	March 4, 2011	November 5, 2018	December 11, 2018	February 15, 2011	December 13, 2019	December 13, 2019		Study Protocol and Statistical Analysis Plan, https://ClinicalTrials.gov/ProvidedDocs/27/NCT01295827/Prot_SAP_000.pdf	https://ClinicalTrials.gov/show/NCT01295827
1077	NCT04875195	A Study of Pembrolizumab (MK-3475) in Relapsed or Refractory Classical Hodgkin's Lymphoma (rrcHL) or Relapsed or Refractory Primary Mediastinal Large B-cell Lymphoma (rrPMBCL) (MK-3475-B68)		Recruiting	No Results Available	Hodgkin's Lymphoma|Primary Mediastinal Large B-cell Lymphoma (PMBCL)	Biological: Pembrolizumab	Objective Response Rate (ORR) Percentage of Participants with Complete Response (CR) or Partial Response (PR)|Duration of Response (DOR) Time from First Documented Evidence of CR or PR Until Disease Progression or Death Due to any Cause, Whichever Occurs First|Area Under the Curve (AUC) of Pembrolizumab|Maximum Serum Concentration (Cmax) of Pembrolizumab|Minimum Serum Concentration (Cmin) of Pemb…	Merck Sharp & Dohme Corp.	All	18 Years and older Â (Adult, Older Adult)	Phase 2	60	Industry	Interventional	Allocation: N/A|Intervention Model: Single Group Assignment|Masking: None (Open Label)|Primary Purpose: Treatment	3475-B68|2020-005609-20|MK-3475-B68	June 7, 2021	April 19, 2023	January 25, 2027	May 6, 2021		June 9, 2021	Pratia MCM Krakow ( Site 0064), Krakow, Malopolskie, Poland|Uniwersyteckie Centrum Kliniczne-Klinika Hematologii i Transplantologii ( Site 0063), GdaÅ„sk, Pomorskie, Poland|Ege University-Internal Medicine ( Site 1105), Bornova, Izmir, Turkey		https://ClinicalTrials.gov/show/NCT04875195
1078	NCT02625961	Study of Pembrolizumab (MK-3475) in Participants With High Risk Non-muscle Invasive Bladder Cancer (MK-3475-057/KEYNOTE-057)		Recruiting	No Results Available	Bladder Cancer	Biological: pembrolizumab	Complete Response Rate|Disease Free Survival Rate|Duration of Response	Merck Sharp & Dohme Corp.	All	18 Years and older Â (Adult, Older Adult)	Phase 2	260	Industry	Interventional	Allocation: N/A|Intervention Model: Single Group Assignment|Masking: None (Open Label)|Primary Purpose: Treatment	3475-057|2014-004026-17|163236	February 10, 2016	June 15, 2022	July 30, 2023	December 9, 2015		June 14, 2021	Call for Information (Investigational Site 0021), Orange, California, United States|Call for Information (Investigational Site 0032), Santa Monica, California, United States|Call for Information (Investigational Site 0026), Boston, Massachusetts, United States|Call for Information (Investigational Site 0034), Detroit, Michigan, United States|Call for Information (Investigational Site 0023), Minne…		https://ClinicalTrials.gov/show/NCT02625961
1088	NCT03284424	Study of Pembrolizumab (MK-3475) in Adults With Recurrent/Metastatic Cutaneous Squamous Cell Carcinoma (cSCC) or Locally Advanced Unresectable cSCC (MK-3475-629/KEYNOTE-629)		Active, not recruiting	No Results Available	Squamous Cell Carcinoma	Biological: Pembrolizumab	Objective Response Rate (ORR)|Duration of Response (DOR)|Disease Control Rate (DCR)|Progression-free Survival (PFS)|Overall Survival (OS)|Adverse Events (AEs)|Study Treatment Discontinuations Due to AEs	Merck Sharp & Dohme Corp.	All	18 Years and older Â (Adult, Older Adult)	Phase 2	150	Industry	Interventional	Allocation: Non-Randomized|Intervention Model: Parallel Assignment|Masking: None (Open Label)|Primary Purpose: Treatment	3475-629|2017-000594-37|MK-3475-629	October 26, 2017	January 17, 2021	June 15, 2022	September 15, 2017		January 14, 2021	Moores UC San Diego Cancer Center ( Site 0352), La Jolla, California, United States|Stanford University Medical Center ( Site 0366), Palo Alto, California, United States|St. Joseph Heritage Healthcare ( Site 0350), Santa Rosa, California, United States|Yale University ( Site 0365), New Haven, Connecticut, United States|Lombardi Comprehensive Cancer Center ( Site 0360), Washington, District of Col…		https://ClinicalTrials.gov/show/NCT03284424
1090	NCT02853344	Study of Pembrolizumab (MK-3475) Monotherapy in Locally Advanced/Metastatic Renal Cell Carcinoma (MK-3475-427/KEYNOTE-427)		Active, not recruiting	No Results Available	Renal Cell Carcinoma	Biological: Pembrolizumab	Objective Response Rate (ORR) per Response Evaluation Criteria in Solid Tumors version 1.1 (RECIST 1.1) as Assessed by Blinded Independent Central Review (BICR)|Duration of Response (DOR) per RECIST 1.1 as assessed by BICR|Disease Control Rate (DCR) per RECIST 1.1 as assessed by BICR|Progression-free Survival (PFS) per RECIST 1.1 as assessed by BICR|Overall Survival (OS)|Number of Participants Wh…	Merck Sharp & Dohme Corp.	All	18 Years and older Â (Adult, Older Adult)	Phase 2	275	Industry	Interventional	Allocation: Non-Randomized|Intervention Model: Parallel Assignment|Masking: None (Open Label)|Primary Purpose: Treatment	3475-427|2016-000589-47|MK-3475-427	September 30, 2016	February 5, 2021	March 18, 2022	August 2, 2016		February 26, 2021			https://ClinicalTrials.gov/show/NCT02853344
1091	NCT02821000	Safety and Efficacy Study of Pembrolizumab (MK-3475) in Chinese Participants With Locally Advanced or Metastatic Melanoma (MK-3475-151/KEYNOTE-151)		Active, not recruiting	Has Results	Melanoma	Biological: Pembrolizumab	Number of Participants Who Experienced At Least One Adverse Event (AE)|Number of Participants Who Discontinued Study Treatment Due to an AE|Objective Response Rate (ORR) Per Response Evaluation Criteria in Solid Tumors Version 1.1 (RECIST 1.1)|Overall Survival (OS)|Progression-free Survival (PFS) Per Response Evaluation Criteria in Solid Tumors Version 1.1 (RECIST 1.1)|Duration of Response (DOR) …	Merck Sharp & Dohme Corp.	All	18 Years and older Â (Adult, Older Adult)	Phase 1	103	Industry	Interventional	Allocation: N/A|Intervention Model: Single Group Assignment|Masking: None (Open Label)|Primary Purpose: Treatment	3475-151|MK-3475-151|KEYNOTE-151	July 8, 2016	December 27, 2017	December 31, 2021	July 1, 2016	March 21, 2019	August 28, 2019		Study Protocol and Statistical Analysis Plan, https://ClinicalTrials.gov/ProvidedDocs/00/NCT02821000/Prot_SAP_000.pdf	https://ClinicalTrials.gov/show/NCT02821000
1094	NCT02702414	Study of Pembrolizumab (MK-3475) as Monotherapy in Participants With Advanced Hepatocellular Carcinoma (MK-3475-224/KEYNOTE-224)		Active, not recruiting	No Results Available	Hepatocellular Carcinoma	Biological: Pembrolizumab	Objective Response Rate (ORR)|Duration of Response (DOR)|Disease Control Rate (DCR)|Time To Progression (TTP)|Progression-Free Survival (PFS)|Overall Survival (OS)	Merck Sharp & Dohme Corp.	All	18 Years and older Â (Adult, Older Adult)	Phase 2	156	Industry	Interventional	Allocation: Non-Randomized|Intervention Model: Parallel Assignment|Masking: None (Open Label)|Primary Purpose: Treatment	3475-224|2015-004566-28|163434|MK-3475-224|KEYNOTE-224	May 31, 2016	January 19, 2021	June 30, 2022	March 8, 2016		April 27, 2021			https://ClinicalTrials.gov/show/NCT02702414
1097	NCT02576990	Study of Pembrolizumab (MK-3475) in Participants With Relapsed or Refractory Primary Mediastinal Large B-cell Lymphoma or Relapsed or Refractory Richter Syndrome (MK-3475-170/KEYNOTE-170)		Completed	Has Results	Mediastinal Large B-cell Lymphoma|Richter Syndrome	Biological: Pembrolizumab	Objective Response Rate (ORR) Based on International Working Group (IWG) Response Assessment Criteria Per Independent Central Review|ORR Based on IWG Response Assessment Criteria by Investigator Assessment|Progression Free Survival (PFS) Based on IWG Response Assessment Criteria by Independent Central Review|Progression Free Survival (PFS) Based on IWG Response Assessment Criteria by Investigator…	Merck Sharp & Dohme Corp.	All	18 Years and older Â (Adult, Older Adult)	Phase 2	80	Industry	Interventional	Allocation: Non-Randomized|Intervention Model: Single Group Assignment|Masking: None (Open Label)|Primary Purpose: Treatment	3475-170|2015-002406-37|MK-3475-170|KEYNOTE-170	December 2, 2015	May 28, 2019	October 23, 2020	October 15, 2015	June 24, 2020	January 27, 2021		Study Protocol and Statistical Analysis Plan, https://ClinicalTrials.gov/ProvidedDocs/90/NCT02576990/Prot_SAP_000.pdf	https://ClinicalTrials.gov/show/NCT02576990
1098	NCT02453594	Study of Pembrolizumab (MK-3475) in Participants With Relapsed or Refractory Classical Hodgkin Lymphoma (MK-3475-087/KEYNOTE-087)		Active, not recruiting	No Results Available	Hodgkin Lymphoma	Biological: pembrolizumab	Overall Response Rate (ORR)|Percentage of Participants Experiencing at Least One Adverse Event (AE)|Percentage of Participants Discontinuing Study Drug Due to AEs|Complete Remission Rate (CRR)|Progression-free Survival (PFS)|Duration of Response (DOR)|Overall Survival (OS)	Merck Sharp & Dohme Corp.	All	18 Years and older Â (Adult, Older Adult)	Phase 2	211	Industry	Interventional	Allocation: Non-Randomized|Intervention Model: Single Group Assignment|Masking: None (Open Label)|Primary Purpose: Treatment	3475-087|2014-004482-24|153005	June 10, 2015	April 20, 2022	April 20, 2022	May 25, 2015		April 19, 2021			https://ClinicalTrials.gov/show/NCT02453594
1103	NCT02180061	Study of Pembrolizumab (MK-3475) in Participants With Advanced Melanoma (MK-3475-041/KEYNOTE-041)		Completed	Has Results	Melanoma	Biological: Pembrolizumab	Number of Participants Experiencing Adverse Events (AEs)|Number of Participants Discontinuing Treatment Due to AEs|Overall Response Rate (ORR) Per Central Radiology Review Using Response Evaluation Criteria in Solid Tumors (RECIST) Version 1.1|ORR Per Investigator Assessment Using RECIST 1.1|ORR Per Central Radiology Review Using Immune-related Response Criteria (irRC)	Merck Sharp & Dohme Corp.	All	20 Years and older Â (Adult, Older Adult)	Phase 1	42	Industry	Interventional	Allocation: Non-Randomized|Intervention Model: Single Group Assignment|Masking: None (Open Label)|Primary Purpose: Treatment	3475-041|142637|MK-3475-041|KEYNOTE-041	July 15, 2014	August 31, 2017	August 31, 2017	July 2, 2014	October 4, 2016	March 31, 2020		Study Protocol and Statistical Analysis Plan, https://ClinicalTrials.gov/ProvidedDocs/61/NCT02180061/Prot_SAP_000.pdf	https://ClinicalTrials.gov/show/NCT02180061
1105	NCT02054806	Study of Pembrolizumab (MK-3475) in Participants With Advanced Solid Tumors (MK-3475-028/KEYNOTE-28)		Completed	No Results Available	Solid Tumor	Biological: Pembrolizumab	Best Overall Response Using Response Evaluation Criteria in Solid Tumors (RECIST Version 1.1)|Progression Free Survival (PFS)|Overall Survival (OS)|Duration of Response (DOR) in Participants Who Achieve Partial Response (PR) or Better	Merck Sharp & Dohme Corp.	All	18 Years and older Â (Adult, Older Adult)	Phase 1	477	Industry	Interventional	Allocation: N/A|Intervention Model: Single Group Assignment|Masking: None (Open Label)|Primary Purpose: Treatment	3475-028|2013-004507-39|142515	February 17, 2014	April 30, 2021	April 30, 2021	February 4, 2014		May 13, 2021			https://ClinicalTrials.gov/show/NCT02054806
1186	NCT02835690	Study of the Safety, Tolerability, Pharmacokinetics and Efficacy of Pembrolizumab (MK-3475) in Chinese Participants With Non-Small-Cell Lung Cancer (MK-3475-032/KEYNOTE-032)		Active, not recruiting	Has Results	Non-Small-Cell Lung Cancer	Biological: Pembrolizumab	Number of Participants Who Experienced an Adverse Event (AE)|Number of Participants Who Discontinued Study Drug Due to an AE|Single Dose PK: Area Under the Plasma Concentration Curve From 0-28 Days (AUC[0-28 Days]) of Pembrolizumab|Single-Dose PK: Maximum Plasma Concentration (Cmax) of Pembrolizumab|Single Dose PK: Time to Cmax (Tmax) of Pembrolizumab|Single Dose PK: Apparent Terminal Half-Life (…	Merck Sharp & Dohme Corp.	All	18 Years and older Â (Adult, Older Adult)	Phase 1	44	Industry	Interventional	Allocation: Randomized|Intervention Model: Parallel Assignment|Masking: None (Open Label)|Primary Purpose: Treatment	3475-032|MK-3475-032|KEYNOTE-032	August 4, 2016	September 19, 2017	December 26, 2021	July 18, 2016	October 7, 2019	June 9, 2021		Study Protocol and Statistical Analysis Plan, https://ClinicalTrials.gov/ProvidedDocs/90/NCT02835690/Prot_SAP_000.pdf	https://ClinicalTrials.gov/show/NCT02835690
1188	NCT02559687	Study of Pembrolizumab (MK-3475) in Previously-Treated Participants With Advanced Carcinoma of the Esophagus or Esophagogastric Junction (MK-3475-180/KEYNOTE-180)		Active, not recruiting	Has Results	Esophageal Carcinoma|Esophagogastric Junction Carcinoma	Biological: pembrolizumab	Objective Response Rate (ORR) According to Response Evaluation Criteria for Solid Tumors Version 1.1 (RECIST 1.1) Assessed by Blinded Independent Central Review (BICR)|Number of Participants Who Experienced an Adverse Event (AE)|Number of Participants That Discontinued Study Treatment Due to an AE|Duration of Response (DOR) According to RECIST 1.1 Assessed by BICR|Progression Free Survival (PFS) …	Merck Sharp & Dohme Corp.	All	18 Years and older Â (Adult, Older Adult)	Phase 2	121	Industry	Interventional	Allocation: N/A|Intervention Model: Single Group Assignment|Masking: None (Open Label)|Primary Purpose: Treatment	3475-180|2015-002427-26|163188|MK-3475-180|KEYNOTE -180	December 2, 2015	July 30, 2018	October 29, 2021	September 24, 2015	July 17, 2019	February 2, 2021		Study Protocol and Statistical Analysis Plan, https://ClinicalTrials.gov/ProvidedDocs/87/NCT02559687/Prot_SAP_000.pdf	https://ClinicalTrials.gov/show/NCT02559687
1238	NCT03319745	Pembrolizumab in Treating Patients With Bladder Cancer Undergoing Radical Cystectomy		Active, not recruiting	No Results Available	Stage I Bladder Cancer AJCC v8|Stage II Bladder Cancer AJCC v8|Stage III Bladder Cancer AJCC v8|Stage IIIA Bladder Cancer AJCC v8|Stage IIIB Bladder Cancer AJCC v8	Biological: Pembrolizumab	Incidence of adverse events graded according to Common Terminology Criteria for Adverse Events (CTCAE) version (v.) 4.0|Biomarker activity of Pembrolizumab in Patients with Bladder Cancer Undergoing Radical Cystectomy	M.D. Anderson Cancer Center|National Cancer Institute (NCI)	All	18 Years and older Â (Adult, Older Adult)	Phase 2	23	Other|NIH	Interventional	Allocation: N/A|Intervention Model: Single Group Assignment|Masking: None (Open Label)|Primary Purpose: Treatment	2017-0057|NCI-2018-01032	January 11, 2018	December 30, 2021	December 30, 2022	October 24, 2017		May 7, 2021	M D Anderson Cancer Center, Houston, Texas, United States		https://ClinicalTrials.gov/show/NCT03319745
1299	NCT02628067	Study of Pembrolizumab (MK-3475) in Participants With Advanced Solid Tumors (MK-3475-158/KEYNOTE-158)		Recruiting	No Results Available	Advanced Cancer|Anal Carcinoma|Anal Cancer|Biliary Cancer|Cholangiocarcinoma|Bile Duct Cancer|Neuroendocrine Tumor|Carcinoid Tumor|Endometrial Carcinoma|Endometrial Cancer|Cervical Carcinoma|Cervical Cancer|Vulvar Carcinoma|Vulvar Cancer|Small Cell Lung Carcinoma|Small Cell Lung Cancer (SCLC)|Mesothelioma|Thyroid Carcinoma|Thyroid Cancer|Salivary Gland Carcinoma|Salivary Gland Cancer|Salivary Can…	Biological: pembrolizumab	Objective Response Rate (ORR)|Duration of Response (DOR)|Progression Free Survival (PFS)|Overall Survival (OS)	Merck Sharp & Dohme Corp.	All	18 Years and older Â (Adult, Older Adult)	Phase 2	1595	Industry	Interventional	Allocation: Non-Randomized|Intervention Model: Parallel Assignment|Masking: None (Open Label)|Primary Purpose: Treatment	3475-158|2015-002067-41|163196|MK-3475-158|KEYNOTE-158	December 18, 2015	June 18, 2026	June 18, 2026	December 11, 2015		May 3, 2021	Call for Information (Investigational Site 0202), Los Angeles, California, United States|Call for Information (Investigational Site 0017), Los Angeles, California, United States|Call for Information (Investigational Site 0015), Orlando, Florida, United States|Call for Information (Investigational Site 0011), Baltimore, Maryland, United States|Call for Information (Investigational Site 0005), Rock…		https://ClinicalTrials.gov/show/NCT02628067
1300	NCT02460198	Study of Pembrolizumab (MK-3475) as Monotherapy in Participants With Previously-Treated Locally Advanced Unresectable or Metastatic Colorectal Cancer (MK-3475-164/KEYNOTE-164)		Completed	Has Results	Colorectal Carcinoma	Biological: Pembrolizumab	Objective Response Rate (ORR) - Response Evaluation Criteria in Solid Tumors 1.1 (RECIST 1.1) Assessed by Central Imaging Vendor|Disease Control Rate (DCR) Per RECIST 1.1 Assessed by Central Imaging Vendor.|Progression-Free Survival (PFS) Per RECIST 1.1 Assessed by Central Imaging Vendor.|Overall Survival (OS)|Number of Participants Who Experienced an Adverse Event (AE).|Number of Participants Wh…	Merck Sharp & Dohme Corp.	All	18 Years and older Â (Adult, Older Adult)	Phase 2	124	Industry	Interventional	Allocation: Non-Randomized|Intervention Model: Single Group Assignment|Masking: None (Open Label)|Primary Purpose: Treatment	3475-164|2015-001852-32|153046|MK-3475-164|KEYNOTE-164	August 25, 2015	September 9, 2019	February 19, 2021	June 2, 2015	August 21, 2020	March 22, 2021		Study Protocol and Statistical Analysis Plan, https://ClinicalTrials.gov/ProvidedDocs/98/NCT02460198/Prot_SAP_000.pdf	https://ClinicalTrials.gov/show/NCT02460198
1319	NCT03603223	Pembrolizumab in Treating Participants With Leukoplakia		Recruiting	No Results Available	Erythroleukoplakia|Leukoplakia|Verrucous Oral Leukoplakia	Biological: Pembrolizumab	Clinical response rate	Jonsson Comprehensive Cancer Center|Merck Sharp & Dohme Corp.	All	18 Years and older Â (Adult, Older Adult)	Phase 2	26	Other|Industry	Interventional	Allocation: N/A|Intervention Model: Single Group Assignment|Masking: None (Open Label)|Primary Purpose: Treatment	16-001548|NCI-2018-01227|Pembrolizumab Leukoplakia	May 3, 2019	June 1, 2022	June 1, 2023	July 27, 2018		March 29, 2021	UC San Diego Moores Cancer Center, La Jolla, California, United States|USC / Norris Comprehensive Cancer Center, Los Angeles, California, United States|UCLA / Jonsson Comprehensive Cancer Center, Los Angeles, California, United States		https://ClinicalTrials.gov/show/NCT03603223
1352	NCT02964559	Pembrolizumab in Patients With Locally Advanced or Metastatic Skin Cancer		Active, not recruiting	No Results Available	Recurrent Skin Carcinoma|Skin Squamous Cell Carcinoma	Biological: Pembrolizumab	Response rate of pembrolizumab|Overall survival|Progression-free survival	Emory University|Merck Sharp & Dohme Corp.	All	18 Years and older Â (Adult, Older Adult)	Phase 2	11	Other|Industry	Interventional	Allocation: N/A|Intervention Model: Single Group Assignment|Masking: None (Open Label)|Primary Purpose: Treatment	IRB00087412|NCI-2016-00831|Winship3185-16	January 27, 2017	2022-02-01	2022-02-01	November 16, 2016		October 28, 2020	Emory University/Winship Cancer Institute, Atlanta, Georgia, United States		https://ClinicalTrials.gov/show/NCT02964559
1362	NCT04032418	Pembrolizumab Every 12 Weeks Versus Every 3 Weeks in Treating Patients With Non-small Cell Lung Cancer		Recruiting	No Results Available	Lung Non-Small Cell Carcinoma	Biological: Pembrolizumab	1-year progression-free survival (PFS)|Overall survival|Incidence of adverse events	Roswell Park Cancer Institute|National Cancer Institute (NCI)	All	18 Years and older Â (Adult, Older Adult)	Phase 2	152	Other|NIH	Interventional	Allocation: Randomized|Intervention Model: Parallel Assignment|Masking: None (Open Label)|Primary Purpose: Treatment	i 82319|NCI-2019-04326|P30CA016056	February 13, 2020	September 3, 2022	September 3, 2023	July 25, 2019		February 21, 2021	Roswell Park Cancer Institute, Buffalo, New York, United States		https://ClinicalTrials.gov/show/NCT04032418
1387	NCT03407170	Immunologic Determinants of Response to Pembrolizumab (MK-3475) in Advanced Melanoma (MK-3475-161/KEYNOTE-161)		Terminated	Has Results	Advanced Melanoma	Biological: pembrolizumab	Mean Fraction of Cytotoxic T-lymphocytes (FCT) for Participants With Response Versus Participants With Progression|Average Specific Cytotoxic T-lymphocyte Frequency Ratio (ASCTFR) for Participants With Response Versus Participants With Progression|Change in Baseline of Fraction of Cytotoxic T-lymphocytes (FCT) for Participants With Response Versus Participants With Progression|Number of Participa…	Merck Sharp & Dohme Corp.	All	18 Years and older Â (Adult, Older Adult)	Phase 2	1	Industry	Interventional	Allocation: N/A|Intervention Model: Single Group Assignment|Masking: None (Open Label)|Primary Purpose: Treatment	3475-161|MK-3475-161|KEYNOTE-161	June 28, 2018	August 14, 2019	August 14, 2019	January 23, 2018	July 15, 2020	July 15, 2020	Massachusetts General Hospital ( Site 0102), Boston, Massachusetts, United States|Dana Farber Cancer Institute ( Site 0101), Boston, Massachusetts, United States	Study Protocol and Statistical Analysis Plan, https://ClinicalTrials.gov/ProvidedDocs/70/NCT03407170/Prot_SAP_000.pdf	https://ClinicalTrials.gov/show/NCT03407170
1525	NCT04712851	Pembrolizumab for the Treatment of Cervical Intraepithelial Neoplasia		Not yet recruiting	No Results Available	Cervical Intraepithelial Neoplasia|Cervical Squamous Cell Carcinoma In Situ|Cervical Squamous Intraepithelial Neoplasia 2	Biological: Pembrolizumab	Pathological response rate|Proportion of subjects with pathologic partial response (regression to a lower grade of dysplasia)|Incidence of adverse events	Jonsson Comprehensive Cancer Center|Merck Sharp & Dohme Corp.	Female	21 Years and older Â (Adult, Older Adult)	Phase 2	25	Other|Industry	Interventional	Allocation: N/A|Intervention Model: Single Group Assignment|Masking: None (Open Label)|Primary Purpose: Treatment	20-002121|NCI-2020-11457	July 1, 2021	January 31, 2023	January 31, 2024	January 15, 2021		June 1, 2021	University of California at Los Angeles / Jonsson Comprehensive Cancer Center, Los Angeles, California, United States		https://ClinicalTrials.gov/show/NCT04712851
1803	NCT03695471	Pembrolizumab in Treating Patients With Stage IB-IV Mycosis Fungoides		Recruiting	No Results Available	Mycosis Fungoides|Sezary Syndrome|Stage IB Mycosis Fungoides and Sezary Syndrome AJCC v8|Stage II Mycosis Fungoides and Sezary Syndrome AJCC v8|Stage IIA Mycosis Fungoides and Sezary Syndrome AJCC v8|Stage IIB Mycosis Fungoides and Sezary Syndrome AJCC v8|Stage III Mycosis Fungoides and Sezary Syndrome AJCC v8|Stage IIIA Mycosis Fungoides and Sezary Syndrome AJCC v8|Stage IIIB Mycosis Fungoides a…	Biological: Pembrolizumab	Overall cutaneous response (cutaneous complete response [CR], cutaneous 90 response [CR90] or cutaneous partial response [PR])|Incidence of adverse events|Changes in mSWAT scores|Progression free survival|Duration of response|Time to response|Overall survival	Mayo Clinic|National Cancer Institute (NCI)	All	18 Years and older Â (Adult, Older Adult)	Phase 2	28	Other|NIH	Interventional	Allocation: N/A|Intervention Model: Single Group Assignment|Masking: None (Open Label)|Primary Purpose: Treatment	MC1788|NCI-2018-02023|P30CA015083	December 20, 2018	October 11, 2022	October 11, 2022	October 4, 2018		February 25, 2021	Mayo Clinic in Florida, Jacksonville, Florida, United States		https://ClinicalTrials.gov/show/NCT03695471
955	NCT03725059	Study of Pembrolizumab (MK-3475) Versus Placebo in Combination With Neoadjuvant Chemotherapy & Adjuvant Endocrine Therapy in the Treatment of Early-Stage Estrogen Receptor-Positive, Human Epidermal Growth Factor Receptor 2-Negative (ER+/HER2-) Breast Cancer (MK-3475-756/KEYNOTE-756)		Recruiting	No Results Available	Breast Cancer	Biological: Pembrolizumab (K)|Drug: Placebo (P)|Drug: Paclitaxel (X)|Drug: Doxorubicin (A)|Drug: Epirubicin (E)|Drug: Cyclophosphamide (C)|Drug: Endocrine therapy|Radiation: Radiation therapy|Procedure: Surgery	Pathological Complete Response (pCR) Rate Using the Definition of ypT0/Tis ypN0|Event-Free Survival (EFS)|Overall Survival (OS)|pCR Rate Using the Definition of ypT0ypN0|pCR Rate Using the Definition of ypT0/Tis|pCR Rate Using the Definitions of ypT0/Tis ypN0, ypT0/Tis, and ypT0 ypN0 in Participants With a Combined Positive Score [CPS] â‰¥1|EFS in Participants With a CPS â‰¥1|OS in Participants W…	Merck Sharp & Dohme Corp.	All	18 Years and older Â (Adult, Older Adult)	Phase 3	1140	Industry	Interventional	Allocation: Randomized|Intervention Model: Parallel Assignment|Masking: Triple (Participant, Investigator, Outcomes Assessor)|Primary Purpose: Treatment	3475-756|2017-004869-27|MK-3475-756|194604|KEYNOTE-756	December 27, 2018	January 24, 2031	January 24, 2031	October 30, 2018		June 7, 2021	Southern Cancer Center, PC ( Site 8003), Daphne, Alabama, United States|Cancer Treatment Centers of America at Western Regional Medical Center ( Site 0001), Goodyear, Arizona, United States|Arizona Oncology Associates PC- HOPE ( Site 8008), Tucson, Arizona, United States|Cedars Sinai Medical Center Samuel Oschin Comp. Cancer Institute ( Site 0079), Los Angeles, California, United States|El Camino…		https://ClinicalTrials.gov/show/NCT03725059
897	NCT04624204	Placebo-controlled, Study of Concurrent Chemoradiation Therapy With Pembrolizumab Followed by Pembrolizumab and Olaparib in Newly Diagnosed Treatment-NaÃ¯ve Limited-Stage Small Cell Lung Cancer (LS-SCLC) (MK 7339-013/KEYLYNK-013)		Recruiting	No Results Available	Small Cell Lung Cancer	Biological: Pembrolizumab 200 mg|Biological: Pembrolizumab 400 mg|Drug: Pembrolizumab placebo (saline)|Drug: Olaparib 300 mg BID|Drug: Olaparib matching placebo|Drug: Etoposide 100 mg/m^2|Drug: Platinum, investigator's choice|Radiation: Standard Thoracic Radiotherapy|Radiation: Prophylactic Cranial Irradiation (PCI)	Progression-free Survival Per Response Evaluation Criteria in Solid Tumors Version 1.1 (RECIST 1.1); the time from randomization to progression or death due to any cause, whichever occurs first|Overall Survival: the time from randomization to death due to any cause|Number of Participants Experiencing an Adverse Events (AEs)|Number of Participants Discontinuing Study Treatment Due to Adverse Event…	Merck Sharp & Dohme Corp.	All	18 Years and older Â (Adult, Older Adult)	Phase 3	672	Industry	Interventional	Allocation: Randomized|Intervention Model: Parallel Assignment|Masking: Triple (Participant, Investigator, Outcomes Assessor)|Primary Purpose: Treatment	7339-013|MK-7339-013|2019-003616-31|jRCT2031200296	December 8, 2020	October 28, 2027	October 28, 2027	November 10, 2020		June 11, 2021	Ironwood Cancer & Research Centers ( Site 0007), Chandler, Arizona, United States|Fort Wayne Medical Oncology and Hematology ( Site 0034), Fort Wayne, Indiana, United States|Overton Brooks VAMC ( Site 0041), Shreveport, Louisiana, United States|Harry & Jeanette Weinberg Cancer Institute ( Site 0045), Baltimore, Maryland, United States|VA Ann Arbor Healthcare System ( Site 0050), Ann Arbor, Michig…		https://ClinicalTrials.gov/show/NCT04624204
1265	NCT02578680	Study of Pemetrexed+Platinum Chemotherapy With or Without Pembrolizumab (MK-3475) in Participants With First Line Metastatic Nonsquamous Non-small Cell Lung Cancer (MK-3475-189/KEYNOTE-189)		Active, not recruiting	Has Results	Non-Small-Cell Lung Carcinoma	Biological: Pembrolizumab 200 mg|Drug: Cisplatin|Drug: Carboplatin|Drug: Pemetrexed|Dietary Supplement: Folic acid 350-1000 Î¼g|Dietary Supplement: Vitamin B12 1000 Î¼g|Drug: Dexamethasone 4 mg|Drug: Saline solution	Progression-Free Survival (PFS) Per Response Evaluation Criteria in Solid Tumors (RECIST) 1.1 as Assessed by Blinded Central Imaging|Overall Survival (OS)|Overall Response Rate (ORR) Per RECIST 1.1 as Assessed by Blinded Central Imaging|Duration of Response (DOR) Per RECIST 1.1 as Assessed by Blinded Central Imaging|Number of Participants Who Experienced an Adverse Event (AE)|Number of Participan…	Merck Sharp & Dohme Corp.	All	18 Years and older Â (Adult, Older Adult)	Phase 3	616	Industry	Interventional	Allocation: Randomized|Intervention Model: Parallel Assignment|Masking: Quadruple (Participant, Care Provider, Investigator, Outcomes Assessor)|Primary Purpose: Treatment	3475-189|2015-003694-15|163421|MK-3475-189	January 15, 2016	November 8, 2017	March 7, 2022	October 19, 2015	November 28, 2018	October 23, 2020		Study Protocol and Statistical Analysis Plan, https://ClinicalTrials.gov/ProvidedDocs/80/NCT02578680/Prot_SAP_000.pdf	https://ClinicalTrials.gov/show/NCT02578680
1409	NCT03950674	Study of Pemetrexed+Platinum Chemotherapy With or Without Pembrolizumab (MK-3475) in Participants With First Line Metastatic Nonsquamous Non-small Cell Lung Cancer (MK-3475-189/KEYNOTE-189)-Japan Extension Study		Active, not recruiting	Has Results	Non-Small-Cell Lung Carcinoma	Biological: Pembrolizumab 200 mg|Drug: Cisplatin|Drug: Carboplatin|Drug: Pemetrexed|Dietary Supplement: Folic acid 350-1000 Î¼g|Dietary Supplement: Vitamin B12 1000 Î¼g|Drug: Dexamethasone 4 mg|Drug: Saline solution	Progression-Free Survival (PFS) Per Response Evaluation Criteria in Solid Tumors (RECIST) 1.1 as Assessed by Blinded Central Imaging|Overall Survival (OS)|Overall Response Rate (ORR) Per RECIST 1.1 as Assessed by Blinded Central Imaging|Duration of Response (DOR) Per RECIST 1.1 as Assessed by Blinded Central Imaging|Number of Participants Who Experienced an Adverse Event (AE)|Number of Participan…	Merck Sharp & Dohme Corp.	All	18 Years and older Â (Adult, Older Adult)	Phase 3	40	Industry	Interventional	Allocation: Randomized|Intervention Model: Parallel Assignment|Masking: Triple (Participant, Care Provider, Investigator)|Primary Purpose: Treatment	3475-189 Japan Extension|2015-003694-15|163421|MK-3475-189|KEYNOTE-189	February 22, 2016	May 20, 2019	March 7, 2022	May 15, 2019	June 11, 2020	October 20, 2020	National Hospital Organization Nagoya Medical Center ( Site 0324), Nagoya, Aichi, Japan|Kurume University Hospital ( Site 0326), Kurume, Fukuoka, Japan|Hyogo Cancer Center ( Site 0325), Akashi, Hyogo, Japan|Kanazawa University Hospital ( Site 0328), Kanazawa, Ishikawa, Japan|Kansai Medical University Hospital ( Site 0313), Hirakata, Osaka, Japan|Shizuoka Cancer Center Hospital and Research Instit…	Study Protocol, https://ClinicalTrials.gov/ProvidedDocs/74/NCT03950674/Prot_000.pdf|"Statistical Analysis Plan", https://ClinicalTrials.gov/ProvidedDocs/74/NCT03950674/SAP_001.pdf	https://ClinicalTrials.gov/show/NCT03950674
1372	NCT02861573	Study of Pembrolizumab (MK-3475) Combination Therapies in Metastatic Castration-Resistant Prostate Cancer (MK-3475-365/KEYNOTE-365)		Recruiting	No Results Available	Metastatic Castration-Resistant Prostate Cancer	Biological: Pembrolizumab 200 mg|Drug: Olaparib 400 mg|Drug: Docetaxel 75 mg/m^2|Drug: Prednisone 5 mg|Drug: Enzalutamide 160 mg|Other: Dexamethasone 8 mg|Drug: Olaparib 300 mg|Drug: Abiraterone acetate 1000 mg|Drug: Lenvatinib|Biological: Pembrolizumab/Vibostolimab coformulation|Drug: Carboplatin|Drug: Etoposide	Percentage of Participants With a Decrease of â‰¥50% in Prostatic Specific Antigen (PSA)|Number of Participants with Adverse Events (AEs)|Number of Participants Discontinuing Study Drug Due to AEs|Objective Response Rate (ORR) Based on Response Evaluation Criteria in Solid Tumors Version 1.1 (RECIST 1.1) Assessed by Blinded Independent Central Review (BICR)|Disease Control Rate (DCR) Based on Pro…	Merck Sharp & Dohme Corp.	Male	18 Years and older Â (Adult, Older Adult)	Phase 1|Phase 2	1000	Industry	Interventional	Allocation: Non-Randomized|Intervention Model: Parallel Assignment|Masking: None (Open Label)|Primary Purpose: Treatment	3475-365|2016-002312-41|KEYNOTE-365|MK-3475-365	November 17, 2016	May 30, 2025	May 30, 2025	August 10, 2016		June 1, 2021	Call for Information (Investigational Site 0005), Los Angeles, California, United States|Call for Information (Investigational Site 0007), Orange, California, United States|Call for Information (Investigational Site 0010), Chicago, Illinois, United States|Call for Information (Investigational Site 0015), New Brunswick, New Jersey, United States|Call for Information (Investigational Site 0016), Se…		https://ClinicalTrials.gov/show/NCT02861573
673	NCT03765918	Study of Pembrolizumab Given Prior to Surgery and in Combination With Radiotherapy Given Post-surgery for Advanced Head and Neck Squamous Cell Carcinoma (MK-3475-689)		Recruiting	No Results Available	Head and Neck Neoplasms	Biological: Pembrolizumab 200 mg|Radiation: Radiotherapy 60 Gray/day|Radiation: Radiotherapy 66 Gray/day|Radiation: Radiotherapy 70 Gray/day|Drug: Cisplatin 100 mg/m^2	Major Pathological Response (mPR)|Event-free Survival (EFS)|Overall Survival (OS)|Pathological Complete Response (pCR)|Change From Baseline in Global Health Status/Quality of Life Scale (GHS/QoL)|Change From Baseline in Global Health Status/Physical Functioning Scales|Change from Baseline in Swallowing, Speech, and Pain Symptoms|Percentage of Participants Experiencing An Adverse Event (AEs)|Perce…	Merck Sharp & Dohme Corp.	All	18 Years and older Â (Adult, Older Adult)	Phase 3	704	Industry	Interventional	Allocation: Randomized|Intervention Model: Parallel Assignment|Masking: None (Open Label)|Primary Purpose: Treatment	3475-689|2017-001139-38|MK-3475-689	December 17, 2018	July 30, 2025	July 30, 2026	December 5, 2018		June 14, 2021	Moores Cancer Center ( Site 1885), La Jolla, California, United States|University of Southern California Norris Comprehensive Cancer Center ( Site 1850), Los Angeles, California, United States|UC Davis Health System ( Site 1864), Sacramento, California, United States|St. Joseph Heritage Healthcare ( Site 1806), Santa Rosa, California, United States|University of Colorado Cancer Center ( Site 1838…		https://ClinicalTrials.gov/show/NCT03765918
1476	NCT03833167	Pembrolizumab Versus Placebo Following Surgery and Radiation in Participants With Locally Advanced Cutaneous Squamous Cell Carcinoma (MK-3475-630/KEYNOTE-630)		Recruiting	No Results Available	Carcinoma, Squamous Cell	Biological: Pembrolizumab 400 mg|Drug: Placebo	Recurrence-Free Survival (RFS) as Assessed by the Investigator and Confirmed by Biopsy|Overall Survival (OS)|Change From Baseline in the European Organisation for Research and Treatment of Cancer (EORTC) Quality of Life Questionnaire Core 30 (EORTC QLQ-C30) Score|Change From Baseline in Physical Functioning Using the European Organisation for Research and Treatment of Cancer Quality of Life Quest…	Merck Sharp & Dohme Corp.	All	18 Years and older Â (Adult, Older Adult)	Phase 3	570	Industry	Interventional	Allocation: Randomized|Intervention Model: Parallel Assignment|Masking: Double (Participant, Investigator)|Primary Purpose: Treatment	3475-630|2018-001974-76|MK-3475-630|KEYNOTE-630	April 1, 2019	May 5, 2025	September 29, 2028	February 6, 2019		June 7, 2021	University of South Alabama, Mitchell Cancer Institute ( Site 1562), Mobile, Alabama, United States|City of Hope Medical Center ( Site 1505), Duarte, California, United States|UCSD Moores Cancer Center ( Site 1561), La Jolla, California, United States|University of California Davis Comprehensive Cancer Center ( Site 1560), Sacramento, California, United States|Stanford University Medical Center (…		https://ClinicalTrials.gov/show/NCT03833167
1369	NCT03665597	Relative Bioavailability Study of Subcutaneous Injection Versus Intravenous Infusion of Pembrolizumab (MK-3475) in Participants With Advanced Melanoma (MK-3475-555/KEYNOTE-555)		Active, not recruiting	No Results Available	Melanoma	Biological: Pembrolizumab Dose C|Biological: Pembrolizumab Dose A|Biological: Pembrolizumab Dose B|Biological: Pembrolizumab Dose D	Pembrolizumab Area Under the Concentration-Time Curve (AUC) - Pembrolizumab Sequence 1-6|Pembrolizumab Maximum Plasma Concentration (Cmax) - Pembrolizumab Sequence 1-6|Pembrolizumab Bioavailability (F)|Pembrolizumab Absorption Rate (Ka)|Pembrolizumab Time of Maximum Plasma Concentration (Tmax)|Pembrolizumab Clearance (CL)|Pembrolizumab Central Volume of Distribution (Vc)|Objective Response Rate (…	Merck Sharp & Dohme Corp.	All	18 Years and older Â (Adult, Older Adult)	Phase 1	136	Industry	Interventional	Allocation: Randomized|Intervention Model: Crossover Assignment|Masking: None (Open Label)|Primary Purpose: Treatment	3475-555|MK-3475-555|KEYNOTE-555	November 19, 2018	August 11, 2021	August 11, 2021	September 11, 2018		April 29, 2021	Orange Health Services ( Site 0004), Orange, New South Wales, Australia|Calvary Mater Newcastle ( Site 0006), Waratah, New South Wales, Australia|Cairns and Hinterland Hospital and Health Service ( Site 0001), Cairns, Queensland, Australia|Royal Adelaide Hospital ( Site 0002), Adelaide, South Australia, Australia|Ballarat Health Services ( Site 0003), Ballarat, Australia|MNCCI Port Macquarie Base…		https://ClinicalTrials.gov/show/NCT03665597
1435	NCT04740307	Safety and Efficacy of Coformulated Pembrolizumab/Quavonlimab (MK-1308A) in Combination With Lenvatinib (E7080/MK-7902) in Advanced Hepatocellular Carcinoma (MK-1308A-004)		Recruiting	No Results Available	Advanced Hepatocellular Carcinoma	Biological: Pembrolizumab/Quavonlimab|Drug: Lenvatinib|Biological: Pembrolizumab	Number of participants with a Dose-Limiting Toxicity (DLT) in the Safety Lead-in Phase|Number of participants with â‰¥1 adverse event (AE)|Number of participants with â‰¥1 serious adverse event (SAE)|Number of participants with â‰¥1 immune-related AE (irAE)|Number of participants with â‰¥1 hepatic AE|Number of participants discontinuing study treatment due to an AE|Objective Response Rate (ORR) p…	Merck Sharp & Dohme Corp.	All	18 Years and older Â (Adult, Older Adult)	Phase 2	110	Industry	Interventional	Allocation: N/A|Intervention Model: Single Group Assignment|Masking: None (Open Label)|Primary Purpose: Treatment	1308A-004|2020-004490-52|MK-1308A-004	March 16, 2021	March 8, 2026	March 8, 2026	February 5, 2021		June 14, 2021	City of Hope Comprehensive Cancer Center ( Site 0002), Duarte, California, United States|Blue Ridge Cancer Care ( Site 0008), Roanoke, Virginia, United States|Asan Medical Center ( Site 0289), Seoul, Korea, Republic of|Samsung Medical Center ( Site 0288), Seoul, Korea, Republic of|HÃ´pitaux Universitaires de GenÃ¨ve (HUG) ( Site 0335), GenÃ¨ve, Geneve, Switzerland|Inselspital Bern-UniversitÃ¤tskl…		https://ClinicalTrials.gov/show/NCT04740307
665	NCT04725188	Pembrolizumab/Vibostolimab Coformulation (MK-7684A) or Pembrolizumab/Vibostolimab Coformulation Plus Docetaxel Versus Docetaxel for Metastatic Non Small Cell Lung Cancer (NSCLC) With Progressive Disease After Platinum Doublet Chemotherapy and Immunotherapy (MK-7684A-002)		Recruiting	No Results Available	Metastatic Non Small Cell Lung Cancer	Biological: Pembrolizumab/Vibostolimab coformuation|Drug: Docetaxel|Drug: Placebo	Progression Free Survival (PFS) per Response Evaluation Criteria in Solid Tumors version 1.1 (RECIST 1.1) by Blinded Independent Central Review (BICR) Assessment|Objective Response (OR) per RECIST 1.1 by BICR Assessment|Overall Survival (OS)|Duration of Response (DOR) per RECIST 1.1 by BICR Assessment|Number of Participants Who Experienced an Adverse Event (AE)|Number of Participants Who Disconti…	Merck Sharp & Dohme Corp.	All	18 Years and older Â (Adult, Older Adult)	Phase 2	240	Industry	Interventional	Allocation: Randomized|Intervention Model: Parallel Assignment|Masking: Double (Participant, Investigator)|Primary Purpose: Treatment	7684A-002|MK-7684A-002|2020-004034-38	April 20, 2021	May 17, 2023	August 13, 2027	January 26, 2021		June 14, 2021	Illinois Cancer Care ( Site 2534), Peoria, Illinois, United States|Hattiesburg Clinic Hematology/Oncology ( Site 2511), Hattiesburg, Mississippi, United States|Mercy Research - David C. Pratt Cancer Center ( Site 2532), Saint Louis, Missouri, United States|Mercy Research - Cancer and Hematology Center ( Site 2535), Springfield, Missouri, United States|St Francis Cancer Center-Research Office ( Si…		https://ClinicalTrials.gov/show/NCT04725188
165	NCT04738487	Coformulation of Pembrolizumab/Vibostolimab (MK-7684A) Versus Pembrolizumab (MK-3475) Monotherapy for Programmed Cell Death 1 Ligand 1 (PD-L1) Positive Metastatic Non-Small Cell Lung Cancer (MK-7684A-003)		Recruiting	No Results Available	Lung Neoplasms|Non-Small-Cell Lung Carcinoma	Biological: Pembrolizumab/Vibostolimab|Biological: Pembrolizumab	Progression-Free Survival (PFS)|Overall Survival (OS)|Objective Response Rate (ORR)|Duration of Response (DOR)|Change from Baseline in the Global Health Status/Quality of Life (Items 29 and 30) Combined Score on the European Organization for Research and Treatment of Cancer Quality of Life Questionnaire-Core 30 (EORTC QLQ-C30)|Change from Baseline in Physical Functioning (Items 1-5) Combined Scor…	Merck Sharp & Dohme Corp.	All	18 Years and older Â (Adult, Older Adult)	Phase 3	598	Industry	Interventional	Allocation: Randomized|Intervention Model: Parallel Assignment|Masking: Quadruple (Participant, Care Provider, Investigator, Outcomes Assessor)|Primary Purpose: Treatment	7684A-003|MK-7684A-003|2020-004049-35	April 7, 2021	April 4, 2025	April 29, 2027	February 4, 2021		June 14, 2021	Illinois Cancer Care ( Site 0026), Peoria, Illinois, United States|Mercy Research - David C. Pratt Cancer Center ( Site 0025), Saint Louis, Missouri, United States|Mercy Research - Cancer and Hematology Center ( Site 0032), Springfield, Missouri, United States|IC La Serena Research ( Site 0710), La Serena, Coquimbo, Chile|INTEGRA Cancer Institute ( Site 0303), Guatemala, Guatemala|Queen Mary Hosp…		https://ClinicalTrials.gov/show/NCT04738487
1484	NCT03711032	Efficacy and Safety of Pembrolizumab (MK-3475) in Combination With Bacillus Calmette-Guerin (BCG) in High-Risk Non-Muscle Invasive Bladder Cancer (HR NMIBC) (MK-3475-676/KEYNOTE-676)		Recruiting	No Results Available	High-risk Non-muscle Invasive Bladder Cancer	Biological: Pembrolizumab|Biological: BCG	Complete Response Rate (CRR) by Blinded Independent Central Review (BICR) (Cohort A)|Event-Free Survival (EFS) (Cohort B)|EFS (Cohort A)|Recurrence-Free Survival (RFS) (Cohorts A and B)|Overall Survival (OS) (Cohorts A and B)|Disease Specific Survival (DSS) (Cohorts A and B)|Time to Cystectomy (Cohorts A and B)|12-Month EFS Rate (Cohort A)|Duration of Response (DOR) (Cohorts A and B)|12-Month DOR…	Merck Sharp & Dohme Corp.	All	18 Years and older Â (Adult, Older Adult)	Phase 3	1525	Industry	Interventional	Allocation: Randomized|Intervention Model: Parallel Assignment|Masking: None (Open Label)|Primary Purpose: Treatment	3475-676|MK-3475-676|2018-001967-22|194713	December 24, 2018	May 19, 2022	November 25, 2024	October 18, 2018		June 14, 2021	Alaska Urological Institute dba Alaska Clinical Research Center ( Site 1083), Anchorage, Alaska, United States|Mayo Clinic ( Site 1094), Phoenix, Arizona, United States|UCLA Hematology/Oncology - Westwood (Building 200 Suite 140)-Department of Urology/Institute of Uro, Los Angeles, California, United States|University of California Irvine Medical Center ( Site 1061), Orange, California, United St…		https://ClinicalTrials.gov/show/NCT03711032
885	NCT02684292	Study of Pembrolizumab (MK-3475) vs. Brentuximab Vedotin in Participants With Relapsed or Refractory Classical Hodgkin Lymphoma (MK-3475-204/KEYNOTE-204)		Active, not recruiting	No Results Available	Hodgkin Lymphoma	Biological: pembrolizumab|Biological: brentuximab vedotin	Progression-free Survival (PFS)|Overall Survival (OS)|Objective Response Rate (ORR)	Merck Sharp & Dohme Corp.	All	18 Years and older Â (Adult, Older Adult)	Phase 3	304	Industry	Interventional	Allocation: Randomized|Intervention Model: Parallel Assignment|Masking: None (Open Label)|Primary Purpose: Treatment	3475-204|2015-005053-12|163337|MK-3475-204|KEYNOTE-204	May 23, 2016	July 18, 2025	July 18, 2025	February 17, 2016		August 4, 2020			https://ClinicalTrials.gov/show/NCT02684292
1128	NCT03221634	Efficacy and Safety Study of Pembrolizumab (MK-3475) in Combination With Daratumumab in Participants With Relapsed Refractory Multiple Myeloma (MK-3475-668/KEYNOTE-668)		Withdrawn	No Results Available	Multiple Myeloma	Biological: Pembrolizumab|Biological: Daratumumab	Objective Response Rate (ORR)|Disease Control Rate (DCR)|Duration of Response (DOR)|Adverse Events (AEs)|Study Treatment Discontinuations Due to AEs	Merck Sharp & Dohme Corp.	All	18 Years and older Â (Adult, Older Adult)	Phase 2	0	Industry	Interventional	Allocation: N/A|Intervention Model: Single Group Assignment|Masking: None (Open Label)|Primary Purpose: Treatment	3475-668|2017-001001-32	August 1, 2017	March 20, 2019	June 10, 2021	July 18, 2017		March 25, 2019	Mayo Clinic Jacksonville ( Site 0003), Jacksonville, Florida, United States|Emory University School of Medicine ( Site 0002), Atlanta, Georgia, United States|Karmanos Cancer Institute ( Site 0001), Bloomfield Hills, Michigan, United States|Calgary Lab Services - Foothills Medical Centre ( Site 0105), Calgary, Alberta, Canada|Cross Cancer Institute ( Site 0104), Edmonton, Alberta, Canada|Capital H…		https://ClinicalTrials.gov/show/NCT03221634
1424	NCT04700124	Perioperative Enfortumab Vedotin (EV) Plus Pembrolizumab (MK-3475) Versus Neoadjuvant Chemotherapy for Cisplatin-eligible Muscle Invasive Bladder Cancer (MIBC) (MK-3475-B15/ KEYNOTE-B15 / EV-304)	KEYNOTE-B15	Recruiting	No Results Available	Muscle Invasive Bladder Cancer	Biological: Pembrolizumab|Biological: Enfortumab vedotin (EV)|Procedure: RC + PLND|Drug: Gemcitabine|Drug: Cisplatin	Pathologic Complete Response (pCR) Rate|Event-Free Survival (EFS)|Overall Survival (OS)|Disease Free Survival (DFS)|Pathologic Downstaging (pDS) Rate|Number of Participants Who Experienced An Adverse Event (AE) (Arm A only)|Number of Participants Who Discontinued Study Treatment Due to An AE (Arm A only)|Change from Baseline in the European Organization for Research and Treatment of Cancer (EORTC…	Merck Sharp & Dohme Corp.|Seagen Inc.|Astellas Pharma Inc	All	18 Years and older Â (Adult, Older Adult)	Phase 3	784	Industry	Interventional	Allocation: Randomized|Intervention Model: Parallel Assignment|Masking: None (Open Label)|Primary Purpose: Treatment	3475-B15|MK-3475-B15|KEYNOTE-B15|EV-304|2020-003106-31|jRCT2041210011	April 21, 2021	June 23, 2026	June 23, 2026	January 7, 2021		June 14, 2021	St. Joseph Heritage Healthcare ( Site 0035), Fullerton, California, United States|UF Health ( Site 0031), Gainesville, Florida, United States|White Plains Hospital ( Site 0039), White Plains, New York, United States|MidLantic Urology ( Site 0002), Bala-Cynwyd, Pennsylvania, United States|Saint Francis Cancer Center ( Site 0008), Greenville, South Carolina, United States|The University of Tennesse…		https://ClinicalTrials.gov/show/NCT04700124
1179	NCT03598608	Study to Evaluate the Safety and Efficacy of a Combination of Favezelimab (MK-4280) and Pembrolizumab (MK-3475) in Participants With Hematologic Malignancies (MK-4280-003)		Recruiting	No Results Available	Hodgkin Disease|Lymphoma, Non-Hodgkin|Lymphoma, B-Cell	Biological: pembrolizumab|Biological: Favezelimab	Percentage of Participants Experiencing a Dose-limiting Toxicity (DLT)|Percentage of Participants Experiencing an Adverse Event (AE)|Percentage of Participants with Treatment Discontinuations Due to an AE|Objective Response Rate (ORR)|Serum Concentration of Favezelimab|Serum Concentration of Pembrolizumab	Merck Sharp & Dohme Corp.	All	18 Years and older Â (Adult, Older Adult)	Phase 1|Phase 2	134	Industry	Interventional	Allocation: Non-Randomized|Intervention Model: Parallel Assignment|Masking: None (Open Label)|Primary Purpose: Treatment	4280-003|MK-4280-003|2018-001461-16	October 17, 2018	December 5, 2025	December 5, 2025	July 26, 2018		June 14, 2021	Banner MD Anderson Cancer Center ( Site 0020), Gilbert, Arizona, United States|City of Hope ( Site 0001), Duarte, California, United States|Ronald Reagan UCLA Medical Center (Radiological Sciences) ( Site 0007), Los Angeles, California, United States|Pacific Cancer Care ( Site 0006), Monterey, California, United States|University of California San Francisco ( Site 0023), San Francisco, California…		https://ClinicalTrials.gov/show/NCT03598608
1190	NCT04626479	Substudy 03A: A Study of Immune and Targeted Combination Therapies in Participants With First Line (1L) Renal Cell Carcinoma (MK-3475-03A)		Recruiting	No Results Available	Carcinoma, Renal Cell	Biological: Pembrolizumab|Biological: Favezelimab/Pembrolizumab|Drug: Belzutifan|Drug: Lenvatinib|Biological: Pembrolizumab/Quavonlimab	Safety Lead-in Phase: Number of participants who experience one or more dose-limiting toxicities (DLTs)|Safety Lead-in Phase: Number of participants who experience one or more adverse events (AEs)|Safety Lead-in Phase: Number of participants who discontinue study treatment due to an AE|Efficacy Phase: Number of participants who experience one or more AEs|Efficacy Phase: Number of participants who…	Merck Sharp & Dohme Corp.	All	18 Years to 120 Years Â (Adult, Older Adult)	Phase 1|Phase 2	390	Industry	Interventional	Allocation: Randomized|Intervention Model: Parallel Assignment|Masking: None (Open Label)|Primary Purpose: Treatment	3475-03A|2019-003609-84|MK-3475-03A	December 16, 2020	July 15, 2024	July 15, 2024	November 12, 2020		June 14, 2021	University of Chicago ( Site 1013), Chicago, Illinois, United States|Henry Ford Health System ( Site 1014), Detroit, Michigan, United States|Memorial Sloan Kettering Cancer Center ( Site 1002), New York, New York, United States|Western Sydney Local Health District ( Site 1601), Blacktown, New South Wales, Australia|St George Hospital ( Site 1602), Kogarah, New South Wales, Australia|Royal Brisban…		https://ClinicalTrials.gov/show/NCT04626479
880	NCT03516981	A Study of Biomarker-Directed, Pembrolizumab (MK-3475) Based Combination Therapy for Advanced Non-Small Cell Lung Cancer (MK-3475-495/KEYNOTE-495)		Recruiting	No Results Available	Advanced Non-Small Cell Lung Cancer	Biological: Pembrolizumab|Biological: Favezelimab|Drug: Lenvatinib|Drug: Quavonlimab	Objective Response Rate (ORR) per Response Evaluation Criteria in Solid Tumors 1.1 (RECIST 1.1)|Progression Free Survival (PFS) per RECIST 1.1|Overall Survival (OS)|Number of Participants Experiencing Adverse Events (AEs)|Number of Participants Discontinuing Study Drug Due to AEs	Merck Sharp & Dohme Corp.	All	18 Years and older Â (Adult, Older Adult)	Phase 2	318	Industry	Interventional	Allocation: Randomized|Intervention Model: Parallel Assignment|Masking: None (Open Label)|Primary Purpose: Treatment	3475-495|MK-3475-495|194621|KEYNOTE-495	October 1, 2018	February 10, 2025	February 10, 2025	May 7, 2018		June 14, 2021	Arizona Oncology Associates, PC- HAL ( Site 8001), Tempe, Arizona, United States|University of California Davis Comprehensive Cancer Center ( Site 0137), Sacramento, California, United States|University of California San Francisco ( Site 0111), San Francisco, California, United States|UCLA Hematology/Oncology -Santa Monica ( Site 0108), Santa Monica, California, United States|Yale University Scho…		https://ClinicalTrials.gov/show/NCT03516981
891	NCT01866319	Study to Evaluate the Safety and Efficacy of Two Different Dosing Schedules of Pembrolizumab (MK-3475) Compared to Ipilimumab in Participants With Advanced Melanoma (MK-3475-006/KEYNOTE-006)		Completed	Has Results	Melanoma	Biological: Pembrolizumab|Biological: Ipilimumab	Progression-free Survival (PFS) According to Response Evaluation Criteria In Solid Tumors Version 1.1 (RECIST 1.1) as Assessed by Independent Radiology Plus Oncology Review (IRO)|Percentage of Participants With Overall Survival (OS) at 12 Months|Objective Response Rate (ORR) According to RECIST 1.1 as Assessed by IRO	Merck Sharp & Dohme Corp.	All	18 Years and older Â (Adult, Older Adult)	Phase 3	834	Industry	Interventional	Allocation: Randomized|Intervention Model: Parallel Assignment|Masking: None (Open Label)|Primary Purpose: Treatment	3475-006|2012-004907-10|MK-3475-006	August 28, 2013	March 3, 2015	June 3, 2019	May 31, 2013	January 14, 2016	June 2, 2020			https://ClinicalTrials.gov/show/NCT01866319
425	NCT03302234	Study of Pembrolizumab Given With Ipilimumab or Placebo in Participants With Untreated Metastatic Non-small Cell Lung Cancer (MK-3475-598/KEYNOTE-598)		Active, not recruiting	No Results Available	Carcinoma, Non-Small-Cell Lung	Biological: pembrolizumab|Biological: ipilimumab|Other: placebo for ipilimumab	Overall Survival (OS)|Progression-free Survival (PFS)|Objective Response Rate (ORR)|Duration Of Response (DOR)|Time to True Deterioration (TTD) in Cough, Pain in Chest, and Shortness of Breath|Incidence of Adverse Events (AEs)|Incidence of Discontinuations|Change from Baseline in European Organization for Research and Treatment of Cancer (EORTC) Quality of Life Questionnaire-Core 30 (QLQ-C30) Glo…	Merck Sharp & Dohme Corp.	All	18 Years and older Â (Adult, Older Adult)	Phase 3	568	Industry	Interventional	Allocation: Randomized|Intervention Model: Parallel Assignment|Masking: Quadruple (Participant, Care Provider, Investigator, Outcomes Assessor)|Primary Purpose: Treatment	3475-598|2016-004364-20|MK-3475-598|KEYNOTE-598	December 14, 2017	September 1, 2020	February 22, 2024	October 5, 2017		December 29, 2020	Mayo Clinic Cancer Center ( Site 0007), Phoenix, Arizona, United States|Disney Family Cancer Center ( Site 0035), Burbank, California, United States|Pacific Cancer Care ( Site 0001), Monterey, California, United States|John Wayne Cancer Institute ( Site 0021), Santa Monica, California, United States|Florida Hospital Cancer Institute ( Site 0009), Orlando, Florida, United States|Mercy Health-Paduc…		https://ClinicalTrials.gov/show/NCT03302234
321	NCT04662710	Efficacy and Safety of Lenvatinib (E7080/MK-7902) Plus Pembrolizumab (MK-3475) Plus Chemotherapy in Participants With Advanced/Metastatic Gastroesophageal Adenocarcinoma (MK-7902-015/E7080-G000-321/LEAP-015)	LEAP-015	Recruiting	No Results Available	Advanced/Metastatic Gastroesophageal Adenocarcinoma	Biological: Pembrolizumab|Biological: Lenvatinib|Drug: Oxaliplatin|Drug: Capecitabine|Drug: Leucovorin (or Levoleucovorin)|Drug: 5-FU	Part 1: Number of Participants with Dose Limiting Toxicities (DLTs)|Part 1: Number of Participants with Adverse Events (AEs)|Part 1: Number of Participants who Discontinued Study Treatment Due to an AE|Part 2: Overall Survival (OS) in Participants with Programmed Cell Death Ligand 1 (PD-L1) Combined Positive Score (CPS) â‰¥1|Part 2: OS in All Participants|Part 2: Progression-Free Survival (PFS) P…	Merck Sharp & Dohme Corp.|Eisai Inc.	All	18 Years and older Â (Adult, Older Adult)	Phase 3	790	Industry	Interventional	Allocation: Randomized|Intervention Model: Parallel Assignment|Masking: None (Open Label)|Primary Purpose: Treatment	7902-015|2020-001990-53|MK-7902-015|E7080-G000-321|jRCT2051200127	December 30, 2020	December 31, 2024	December 31, 2024	December 10, 2020		June 11, 2021	Georgetown University Medical Center ( Site 0009), Washington, District of Columbia, United States|Johns Hopkins University ( Site 0052), Baltimore, Maryland, United States|UMASS Memorial Medical Center ( Site 0020), Worcester, Massachusetts, United States|Henry Ford Health System ( Site 0023), Detroit, Michigan, United States|Washington University School of Medicine ( Site 0027), Saint Louis, Mi…		https://ClinicalTrials.gov/show/NCT04662710
84	NCT04165083	KEYMAKER-U01 Substudy 2: Efficacy and Safety Study of Pembrolizumab (MK-3475) When Used With Investigational Agents in Treatment-naÃ¯ve Participants With Anti-programmed Cell Death Receptor Ligand 1 (PD-L1) Positive Advanced Non-small Cell Lung Cancer (NSCLC ) (MK-3475-01B/KEYMAKER-U01B)		Recruiting	No Results Available	Carcinoma, Non-Small-Cell Lung	Biological: Pembrolizumab|Biological: MK-4830	Objective Response Rate (ORR) According to Response Evaluation Criteria in Solid Tumors Version 1.1 (RECIST 1.1)|Progression-Free Survival (PFS) According to Response Evaluation Criteria in Solid Tumors Version 1.1 (RECIST 1.1)|Number of Participants Who Experience One or More Adverse Events (AEs)|Number of Participants Who Discontinued Study Treatment Due to an Adverse Event (AE)	Merck Sharp & Dohme Corp.	All	18 Years and older Â (Adult, Older Adult)	Phase 2	60	Industry	Interventional	Allocation: N/A|Intervention Model: Single Group Assignment|Masking: None (Open Label)|Primary Purpose: Treatment	3475-01B|MK-3475-01B|KEYMAKER-U01B|2020-001627-14	December 22, 2020	February 13, 2032	February 13, 2032	November 15, 2019		April 19, 2021	Banner MD Anderson Cancer Center ( Site 0001), Gilbert, Arizona, United States|City of Hope ( Site 0014), Duarte, California, United States|University of California San Francisco ( Site 0007), San Francisco, California, United States|Georgetown University ( Site 0036), Washington, District of Columbia, United States|University of Kentucky Markey Cancer Center ( Site 0019), Lexington, Kentucky, Un…		https://ClinicalTrials.gov/show/NCT04165083
1293	NCT04924101	Efficacy and Safety of Pembrolizumab Plus Investigational Agents in Combination With Chemotherapy as First-Line Treatment in Extensive-Stage Small Cell Lung Cancer (ES-SCLC) (MK-3475-B99/ KEYNOTE-B99)		Not yet recruiting	No Results Available	Small Cell Lung Cancer	Biological: Pembrolizumab|Biological: MK-4830|Biological: MK-5890|Drug: Lenvatinib|Drug: Etoposide|Drug: Cisplatin|Drug: Carboplatin	Objective Response Rate (ORR) as Assessed by Blinded Independent Central Review (BICR) per Response Evaluation Criteria in Solid Tumors Version 1.1 (RECIST 1.1)|Six-Month Progression-Free Survival (PFS) as Assessed by BICR per RECIST 1.1|Duration of Response (DOR) as Assessed by BICR per RECIST 1.1|Progression-Free Survival (PFS) as Assessed by BICR per RECIST 1.1|Overall Survival (OS)|Percent Ch…	Merck Sharp & Dohme Corp.	All	18 Years and older Â (Adult, Older Adult)	Phase 2	120	Industry	Interventional	Allocation: Randomized|Intervention Model: Parallel Assignment|Masking: None (Open Label)|Primary Purpose: Treatment	3475-B99|2020-005649-17|MK-3475-B99|KEYNOTE-B99	July 16, 2021	July 14, 2026	July 14, 2026	June 11, 2021		June 11, 2021			https://ClinicalTrials.gov/show/NCT04924101
1189	NCT04626518	Substudy 03B: A Study of Immune and Targeted Combination Therapies in Participants With Second Line Plus (2L+) Renal Cell Carcinoma (MK-3475-03B)		Recruiting	No Results Available	Carcinoma, Renal Cell	Biological: Pembrolizumab|Biological: MK-4830|Drug: Belzutifan|Drug: Lenvatinib|Biological: Pembrolizumab/Quavonlimab|Biological: Favezelimab/Pembrolizumab	Safety Lead-in Phase: Number of participants who experience one or more dose-limiting toxicities (DLTs)|Safety Lead-in Phase: Number of participants who experience one or more adverse events (AEs)|Safety Lead-in Phase: Number of participants who discontinue study treatment due to an AE|Efficacy Phase: Number of participants who experience one or more AEs|Efficacy Phase: Number of participants who…	Merck Sharp & Dohme Corp.	All	18 Years to 120 Years Â (Adult, Older Adult)	Phase 1|Phase 2	370	Industry	Interventional	Allocation: Randomized|Intervention Model: Parallel Assignment|Masking: None (Open Label)|Primary Purpose: Treatment	3475-03B|2019-003610-13|MK-3475-03B	December 17, 2020	January 15, 2024	January 15, 2024	November 12, 2020		June 14, 2021	University of Chicago ( Site 3013), Chicago, Illinois, United States|Henry Ford Health System ( Site 3014), Detroit, Michigan, United States|Memorial Sloan Kettering Cancer Center ( Site 3002), New York, New York, United States|Vanderbilt University Medical Center ( Site 3004), Nashville, Tennessee, United States|Western Sydney Local Health District ( Site 3601), Blacktown, New South Wales, Austr…		https://ClinicalTrials.gov/show/NCT04626518
253	NCT04165096	KEYMAKER-U01 Substudy 3: Efficacy and Safety Study of Pembrolizumab (MK-3475) When Used With Investigational Agents in Participants With Advanced Non-small Cell Lung Cancer (NSCLC), Previously Treated With Anti-programmed Cell Death Receptor Ligand 1 (PD-L1) Therapy (MK-3475-01C/KEYMAKER-U01C)		Active, not recruiting	No Results Available	Carcinoma, Non-Small-Cell Lung	Biological: Pembrolizumab|Biological: MK-5890|Biological: MK-4830|Drug: diphenhydramine|Drug: acetaminophen|Biological: MK-0482	Objective Response Rate (ORR) According to Response Evaluation Criteria in Solid Tumors Version 1.1 (RECIST 1.1)|Progression-Free Survival (PFS) According to Response Evaluation Criteria in Solid Tumors Version 1.1 (RECIST 1.1)|Number of Participants Who Experience One or More Adverse Events (AEs)|Number of Participants Who Discontinued Study Treatment Due to an Adverse Event (AE)	Merck Sharp & Dohme Corp.	All	18 Years and older Â (Adult, Older Adult)	Phase 2	135	Industry	Interventional	Allocation: Randomized|Intervention Model: Parallel Assignment|Masking: None (Open Label)|Primary Purpose: Treatment	3475-01C|MK-3475-01C|KEYMAKER-U01C|2020-001629-29	January 21, 2020	February 13, 2032	February 13, 2032	November 15, 2019		June 15, 2021	Banner MD Anderson Cancer Center ( Site 0001), Gilbert, Arizona, United States|City of Hope ( Site 0014), Duarte, California, United States|University of California San Francisco ( Site 0007), San Francisco, California, United States|Georgetown University ( Site 0036), Washington, District of Columbia, United States|University of Kentucky Markey Cancer Center ( Site 0019), Lexington, Kentucky, Un…		https://ClinicalTrials.gov/show/NCT04165096
861	NCT04895722	Evaluation of Pembrolizumab (MK-3475) or Co-formulated Pembrolizumab/Quavonlimab (MK-1308A) in Participants With Microsatellite Instability-High (MSI-H) or Mismatch Repair Deficient (dMMR) Stage IV Colorectal Cancer (CRC) (MK-1308A-008)		Not yet recruiting	No Results Available	Colorectal Cancer	Biological: Pembrolizumab|Biological: Pembrolizumab/Quavonlimab	Objective Response Rate (ORR) per Response Evaluation Criteria in Solid Tumors version 1.1 (RECIST 1.1) as assessed by Blinded Independent Central Review (BICR)|Duration of Response (DOR) per RECIST 1.1 as assessed by BICR|Progression-Free Survival (PFS) per RECIST 1.1 as assessed by BICR|Overall Survival (OS)|Number of participants who experienced an Adverse Event (AE)|Number of participants dis…	Merck Sharp & Dohme Corp.	All	18 Years and older Â (Adult, Older Adult)	Phase 2	240	Industry	Interventional	Allocation: Randomized|Intervention Model: Parallel Assignment|Masking: None (Open Label)|Primary Purpose: Treatment	1308A-008|2020-005114-18|MK-1308A-008	June 29, 2021	September 19, 2024	September 19, 2024	May 20, 2021		May 28, 2021			https://ClinicalTrials.gov/show/NCT04895722
910	NCT04700072	Substudy 02D: Safety and Efficacy of Pembrolizumab in Combination With Investigational Agents or Pembrolizumab Alone in Participants With Melanoma Brain Metastasis (MK-3475-02D/KEYMAKER-U02)		Recruiting	No Results Available	Melanoma	Biological: Pembrolizumab|Biological: Pembrolizumab/Quavonlimab|Drug: Lenvatinib	Percentage of participants who experience an adverse event (AE)|Percentage of participants who discontinue study treatment due to an AE|Objective Response Rate (ORR) per Response Evaluation Criteria in Solid Tumors 1.1 (RECIST 1.1)|Duration of Response (DOR) per RECIST 1.1|Brain metastasis response rate (BMRR) per Response Assessment in Neuro- Oncology Brain Metastases (RANO-BM)|Brain metastasis …	Merck Sharp & Dohme Corp.	All	18 Years to 120 Years Â (Adult, Older Adult)	Phase 1|Phase 2	300	Industry	Interventional	Allocation: Randomized|Intervention Model: Parallel Assignment|Masking: None (Open Label)|Primary Purpose: Treatment	3475-02D|2020-003742-36|MK-3475-02D|KEYMAKER-U02	May 3, 2021	April 3, 2030	April 3, 2030	January 7, 2021		June 14, 2021	The Angeles Clinic and Research Institute ( Site 4009), Los Angeles, California, United States|Calvary Mater Newcastle ( Site 4404), Waratah, New South Wales, Australia|Chaim Sheba Medical Center ( Site 4701), Ramat Gan, Tel Aviv, Israel|Hadassah Ein Karem Jerusalem ( Site 4702), Jerusalem, Yerushalayim, Israel|HaEmek Medical Center ( Site 4703), Afula, Israel|CHUV Centre Hospitalier Universitair…		https://ClinicalTrials.gov/show/NCT04700072
1572	NCT03615326	Pembrolizumab/Placebo Plus Trastuzumab Plus Chemotherapy in Human Epidermal Growth Factor Receptor 2 Positive (HER2+) Advanced Gastric or Gastroesophageal Junction (GEJ) Adenocarcinoma (MK-3475-811/KEYNOTE-811)		Recruiting	No Results Available	Gastric Neoplasms|Gastroesophageal Junction Adenocarcinoma	Biological: Pembrolizumab|Biological: Placebo|Drug: Cisplatin|Drug: 5-FU|Drug: Oxaliplatin|Drug: Capecitabine|Drug: S-1|Biological: Trastuzumab	Progression Free Survival (PFS) per RECIST 1.1 assessed by BICR|Overall Survival (OS)|Objective Response Rate (ORR) per RECIST 1.1 assessed by BICR|Duration of Response (DOR) per RECIST 1.1 assessed by BICR|Adverse Events (AE)|Treatment Discontinuations Due to AEs	Merck Sharp & Dohme Corp.	All	18 Years and older Â (Adult, Older Adult)	Phase 3	732	Industry	Interventional	Allocation: Randomized|Intervention Model: Parallel Assignment|Masking: Quadruple (Participant, Care Provider, Investigator, Outcomes Assessor)|Primary Purpose: Treatment	3475-811|2018-000224-34|MK-3475-811|184142	October 5, 2018	June 1, 2023	March 20, 2024	August 3, 2018		June 7, 2021	UCLA Hematology/Oncology - Westwood (Building 200 Suite 120) ( Site 0045), Los Angeles, California, United States|Pacific Cancer Care ( Site 0063), Monterey, California, United States|UC Irvine Medical Center/Chao Family Comprehensive Cancer Center ( Site 0050), Orange, California, United States|University of Miami Sylvester Comprehensive Cancer Center - Plantation ( Site 0026), Miami, Florida, U…		https://ClinicalTrials.gov/show/NCT03615326
1060	NCT02499835	Vaccine Therapy and Pembrolizumab in Treating Patients With Hormone-Resistant, Metastatic Prostate Cancer		Active, not recruiting	No Results Available	Hormone-Resistant Prostate Cancer|Metastatic Malignant Neoplasm in the Bone|Metastatic Malignant Neoplasm in the Soft Tissues|Metastatic Prostate Carcinoma|Prostate Adenocarcinoma|Recurrent Prostate Carcinoma|Stage IV Prostate Cancer	Biological: Pembrolizumab|Biological: pTVG-HP Plasmid DNA Vaccine	Incidence of adverse events, using the National Cancer Common Terminology Criteria, version 4|Change in serum chemistry parameters|6-month progression free survival rate|Median time to radiographic progression|Objective response rate|PSA response rate|PAP-specific immune response|PAP-specific T-cell response|PD-1 expression|PD-L1 expression	University of Wisconsin, Madison|Prostate Cancer Foundation|Madison Vaccines, Inc	Male	18 Years and older Â (Adult, Older Adult)	Phase 1|Phase 2	66	Other	Interventional	Allocation: Randomized|Intervention Model: Parallel Assignment|Masking: None (Open Label)|Primary Purpose: Treatment	UW15014|2015-0453|NCI-2015-01154|A534260|SMPH\MEDICINE\HEM-ONC|Protocol Version 3/19/2018	July 1, 2015	2021-09-01	2021-09-01	July 16, 2015		November 10, 2020	University of Wisconsin Carbone Cancer Center, Madison, Wisconsin, United States		https://ClinicalTrials.gov/show/NCT02499835
1325	NCT04305041	Substudy 02A: Safety and Efficacy of Pembrolizumab in Combination With Investigational Agents in Participants With Programmed Cell-death 1 (PD-1) Refractory Melanoma (MK-3475-02A/KEYMAKER-U02)		Recruiting	No Results Available	Melanoma	Biological: Pembrolizumab|Biological: Quavonlimab|Biological: Vibostolimab|Drug: Lenvatinib	Percentage of participants who experience an adverse event (AE)|Percentage of participants who discontinue study treatment due to an AE|Objective Response Rate (ORR) per Response Evaluation Criteria in Solid Tumors 1.1 (RECIST 1.1)|Duration of Response (DOR) per RECIST 1.1	Merck Sharp & Dohme Corp.	All	18 Years to 120 Years Â (Adult, Older Adult)	Phase 1|Phase 2	200	Industry	Interventional	Allocation: Randomized|Intervention Model: Parallel Assignment|Masking: None (Open Label)|Primary Purpose: Treatment	3475-02A|2019-003956-35|MK-3475-02A|KEYMAKER-U02	June 26, 2020	April 3, 2030	April 3, 2030	March 12, 2020		June 14, 2021	The Angeles Clinic and Research Institute ( Site 1009), Los Angeles, California, United States|UCLA Hematology & Oncology ( Site 1004), Los Angeles, California, United States|Providence Saint John's Health Center ( Site 1010), Santa Monica, California, United States|University of Colorado, Anschutz Cancer Pavilion ( Site 1012), Aurora, Colorado, United States|NYU Clinical Cancer Center ( Site 100…		https://ClinicalTrials.gov/show/NCT04305041
1945	NCT02965716	Talimogene Laherparepvec and Pembrolizumab in Treating Patients With Stage III-IV Melanoma		Active, not recruiting	No Results Available	Advanced Melanoma|Recurrent Melanoma|Stage III Cutaneous Melanoma AJCC v7|Stage IIIA Cutaneous Melanoma AJCC v7|Stage IIIB Cutaneous Melanoma AJCC v7|Stage IIIC Cutaneous Melanoma AJCC v7|Stage IV Cutaneous Melanoma AJCC v6 and v7|Unresectable Melanoma	Biological: Pembrolizumab|Biological: Talimogene Laherparepvec	Objective response rate (ORR) (Cohort A and B)|Durable response rate (Cohort A and B)|Response rate (Cohort A)|Objective response rate (Cohort B)|Median progression-free survival (Cohort A and B)|Median overall survival (Cohort A and B)|DRR (Cohort A and B)	National Cancer Institute (NCI)	All	18 Years and older Â (Adult, Older Adult)	Phase 2	47	NIH	Interventional	Allocation: N/A|Intervention Model: Single Group Assignment|Masking: None (Open Label)|Primary Purpose: Treatment	NCI-2016-01698|S1607|U10CA180888	October 2, 2017	June 30, 2023	June 30, 2023	November 17, 2016		May 5, 2021	University of South Alabama Mitchell Cancer Institute, Mobile, Alabama, United States|CTCA at Western Regional Medical Center, Goodyear, Arizona, United States|Los Angeles County-USC Medical Center, Los Angeles, California, United States|USC / Norris Comprehensive Cancer Center, Los Angeles, California, United States|UCLA / Jonsson Comprehensive Cancer Center, Los Angeles, California, United Stat…		https://ClinicalTrials.gov/show/NCT02965716
1316	NCT04305054	Substudy 02B: Safety and Efficacy of Pembrolizumab in Combination With Investigational Agents or Pembrolizumab Alone in Participants With First Line (1L) Advanced Melanoma (MK-3475-02B/KEYMAKER-U02)		Recruiting	No Results Available	Melanoma	Biological: Pembrolizumab|Biological: Vibostolimab|Biological: Pembrolizumab/Quavonlimab|Drug: Lenvatinib	Percentage of participants who experience an adverse event (AE)|Percentage of participants who discontinue study treatment due to an AE|Objective Response Rate (ORR) per Response Evaluation Criteria in Solid Tumors 1.1 (RECIST 1.1)|Duration of Response (DOR) per RECIST 1.1	Merck Sharp & Dohme Corp.	All	18 Years to 120 Years Â (Adult, Older Adult)	Phase 1|Phase 2	315	Industry	Interventional	Allocation: Randomized|Intervention Model: Parallel Assignment|Masking: None (Open Label)|Primary Purpose: Treatment	3475-02B|2019-003977-24|MK-3475-02B|KEYMAKER-U02	July 1, 2020	April 3, 2030	April 3, 2030	March 12, 2020		June 14, 2021	The Angeles Clinic and Research Institute ( Site 2009), Los Angeles, California, United States|UCLA Hematology & Oncology ( Site 2004), Los Angeles, California, United States|Providence Saint John's Health Center ( Site 2010), Santa Monica, California, United States|NYU Clinical Cancer Center ( Site 2002), New York, New York, United States|Oregon Health & Science University ( Site 2013), Portland…		https://ClinicalTrials.gov/show/NCT04305054
1453	NCT04303169	Substudy 02C: Safety and Efficacy of Pembrolizumab in Combination With Investigational Agents or Pembrolizumab Alone in Participants With Stage III Melanoma Who Are Candidates for Neoadjuvant Therapy (MK-3475-02C/KEYMAKER-U02)		Recruiting	No Results Available	Melanoma	Biological: Pembrolizumab|Biological: Vibostolimab|Biological: V937	Percentage of participants who experience an adverse event (AE)|Percentage of participants who discontinue study treatment due to an AE|Pathological complete response (pCR) rate|Near pathological complete response (near pCR) rate|Pathological partial response (pPR) rate|Recurrence-free survival (RFS)	Merck Sharp & Dohme Corp.	All	18 Years to 120 Years Â (Adult, Older Adult)	Phase 1|Phase 2	65	Industry	Interventional	Allocation: Randomized|Intervention Model: Parallel Assignment|Masking: None (Open Label)|Primary Purpose: Treatment	3475-02C|2019-003978-22|MK-3475-02C|KEYMAKER-U02	June 26, 2020	April 3, 2030	April 3, 2030	March 10, 2020		June 14, 2021	The Angeles Clinic and Research Institute ( Site 3009), Los Angeles, California, United States|Providence Saint John's Health Center ( Site 3010), Santa Monica, California, United States|University of Colorado, Anschutz Cancer Pavilion ( Site 3012), Aurora, Colorado, United States|Oregon Health & Science University ( Site 3013), Portland, Oregon, United States|University of Pennsylvania Abramson …		https://ClinicalTrials.gov/show/NCT04303169
1451	NCT02853331	Study to Evaluate the Efficacy and Safety of Pembrolizumab (MK-3475) in Combination With Axitinib Versus Sunitinib Monotherapy in Participants With Renal Cell Carcinoma (MK-3475-426/KEYNOTE-426)		Active, not recruiting	Has Results	Renal Cell Carcinoma	Biological: Pembrolizumab|Drug: Axitinib|Drug: Sunitinib	Progression-Free Survival (PFS) Per Response Evaluation Criteria in Solid Tumors Version 1.1 (RECIST 1.1) as Assessed by Blinded Independent Central Imaging Review|Overall Survival (OS)|Objective Response Rate (ORR) Per Response Evaluation Criteria in Solid Tumors Version 1.1 (RECIST 1.1) as Assessed by Blinded Independent Central Imaging Review|Disease Control Rate (DCR) Per Response Evaluation …	Merck Sharp & Dohme Corp.	All	18 Years and older Â (Adult, Older Adult)	Phase 3	861	Industry	Interventional	Allocation: Randomized|Intervention Model: Parallel Assignment|Masking: None (Open Label)|Primary Purpose: Treatment	3475-426|2016-000588-17|163460|MK-3475-426|KEYNOTE-426	September 16, 2016	October 18, 2018	January 27, 2022	August 2, 2016	November 8, 2019	April 3, 2020		Study Protocol and Statistical Analysis Plan, https://ClinicalTrials.gov/ProvidedDocs/31/NCT02853331/Prot_SAP_000.pdf	https://ClinicalTrials.gov/show/NCT02853331
1430	NCT04736706	A Study of Pembrolizumab (MK-3475) in Combination With Belzutifan (MK-6482) and Lenvatinib (MK-7902), or Pembrolizumab/Quavonlimab (MK-1308A) in Combination With Lenvatinib, Versus Pembrolizumab and Lenvatinib, for Treatment of Advanced Clear Cell Renal Cell Carcinoma (MK-6482-012)		Recruiting	No Results Available	Carcinoma, Renal Cell	Biological: Pembrolizumab|Drug: Belzutifan|Biological: Pembrolizumab/Quavonlimab|Drug: Lenvatinib	Progression Free Survival (PFS) According to Response Evaluation Criteria in Solid Tumors Version 1.1 (RECIST 1.1) as Assessed by Blinded Independent Central Review (BICR)|Overall Survival (OS)|Objective Response Rate (ORR) Per RECIST 1.1 as Assessed by BICR|Duration of Response (DOR) Per RECIST 1.1 as Assessed by BICR|Number of Participants Who Experienced At least One Adverse Event (AE)|Number …	Merck Sharp & Dohme Corp.|Eisai Inc.	All	18 Years and older Â (Adult, Older Adult)	Phase 3	1431	Industry	Interventional	Allocation: Randomized|Intervention Model: Parallel Assignment|Masking: None (Open Label)|Primary Purpose: Treatment	6482-012|2020-002216-52|MK-6482-012	April 14, 2021	October 29, 2026	October 29, 2026	February 3, 2021		June 9, 2021	UCLA Hematology Oncology Santa Monica ( Site 0048), Santa Monica, California, United States|Advent Health Hematology & Oncology ( Site 0003), Orlando, Florida, United States|University Cancer & Blood Center, LLC ( Site 0057), Athens, Georgia, United States|Lahey Hospital & Medical Center ( Site 0090), Burlington, Massachusetts, United States|Cancer & Hematology Centers of Western Michigan ( Site …		https://ClinicalTrials.gov/show/NCT04736706
403	NCT02555657	Study of Single Agent Pembrolizumab (MK-3475) Versus Single Agent Chemotherapy for Metastatic Triple Negative Breast Cancer (MK-3475-119/KEYNOTE-119)		Completed	Has Results	Metastatic Triple Negative Breast Cancer	Biological: pembrolizumab|Drug: capecitabine|Drug: eribulin|Drug: gemcitabine|Drug: vinorelbine	Overall Survival in Participants With Programmed Cell Death Ligand 1 (PD-L1) With Combined Positive Score (CPS) â‰¥10|Overall Survival in Participants With PD-L1 CPS â‰¥1|Overall Survival in All Participants|Overall Response Rate Per Response Evaluation Criteria in Solid Tumors Version 1.1 (RECIST 1.1) in Participants With PD-L1 CPS â‰¥10|Overall Response Rate Per RECIST 1.1 in Participants With …	Merck Sharp & Dohme Corp.	All	18 Years and older Â (Adult, Older Adult)	Phase 3	622	Industry	Interventional	Allocation: Randomized|Intervention Model: Parallel Assignment|Masking: None (Open Label)|Primary Purpose: Treatment	3475-119|2015-001020-27|153082|MK-3475-119|KEYNOTE-119	October 13, 2015	April 11, 2019	November 10, 2020	September 21, 2015	May 4, 2020	January 8, 2021		Study Protocol and Statistical Analysis Plan, https://ClinicalTrials.gov/ProvidedDocs/57/NCT02555657/Prot_SAP_000.pdf	https://ClinicalTrials.gov/show/NCT02555657
1099	NCT02611960	Study of Pembrolizumab (MK-3475) in Platinum Pre-treated Recurrent/Metastatic Nasopharyngeal Cancer (MK-3475-122/KEYNOTE-122)		Active, not recruiting	No Results Available	Nasopharyngeal Neoplasms	Biological: Pembrolizumab|Drug: Capecitabine|Drug: Gemcitabine|Drug: Docetaxel	Overall Survival (OS)|Progression-free Survival (PFS) per Response Evaluation Criteria in Solid Tumors Version 1.1 (RECIST 1.1)|Overall Response Rate (ORR) per RECIST 1.1|Number of Participants Who Experience One or More Adverse Events (AEs)|Number of Participants Who Discontinue Study Drug Due to an AE	Merck Sharp & Dohme Corp.	All	18 Years and older Â (Adult, Older Adult)	Phase 3	233	Industry	Interventional	Allocation: Randomized|Intervention Model: Parallel Assignment|Masking: None (Open Label)|Primary Purpose: Treatment	3475-122|MK-3475-122|KEYNOTE-122	April 18, 2016	November 30, 2020	May 28, 2022	November 23, 2015		December 10, 2020			https://ClinicalTrials.gov/show/NCT02611960
1459	NCT03095352	Pembrolizumab With Carboplatin Compared to Carboplatin Alone in Breast Cancer Patients With Chest Wall Disease		Recruiting	No Results Available	Breast Cancer|Chest Wall Disease	Biological: Pembrolizumab|Drug: Carboplatin|Biological: Trastuzumab	Disease Control Rate (DCR)|Median Progression Free Survival (PFS)|Objective Response Rate (ORR)|DCR by immune-related (ir) RECIST|Number of participants with treatment-related adverse events (AEs)	Hope Rugo, MD|Mayo Clinic|Johns Hopkins University|Translational Breast Cancer Research Consortium|Massachusetts General Hospital|Merck Sharp & Dohme Corp.|University of California, San Francisco	All	18 Years and older Â (Adult, Older Adult)	Phase 2	84	Other|Industry	Interventional	Allocation: Randomized|Intervention Model: Crossover Assignment|Masking: None (Open Label)|Primary Purpose: Treatment	CC#157521+167513|TBCRC 044|NCI-2018-00010	September 2, 2017	September 30, 2022	September 30, 2022	March 29, 2017		May 27, 2021	University of California, San Francisco, San Francisco, California, United States|Georgetown University Hospital, Washington, District of Columbia, United States|University of Chicago Comprehensive Cancer Center, Chicago, Illinois, United States|Indiana University/Melvin and Bren Simon Cancer Center, Indianapolis, Indiana, United States|Massachusetts General Hospital, Boston, Massachusetts, Unite…		https://ClinicalTrials.gov/show/NCT03095352
1172	NCT04716933	Safety and Efficacy Study of Pemetrexed + Platinum Chemotherapy + Pembrolizumab (MK-3475) With or Without Lenvatinib (MK-7902/E7080) as First-line Intervention in Adults With Metastatic Nonsquamous Non-small Cell Lung Cancer (MK-7902-006/E7080-G000-315/LEAP-006)-China Extension Study		Recruiting	No Results Available	Nonsquamous Non-small Cell Lung Cancer	Biological: Pembrolizumab|Drug: Carboplatin|Drug: Cisplatin|Drug: Pemetrexed|Drug: Lenvatinib|Drug: Placebo matching lenvatinib	Part 1: Number of Participants with a Dose-limiting Toxicity|Part 1: Number of Participants with One or More Adverse Events|Part 2: Progression-free Survival (PFS) as Assessed by BICR according to RECIST 1.1, modified to follow a maximum of 10 target lesions and a maximum of 5 target lesions per organ|Part 2: Overall Survival (OS)|Part 2: Objective Response Rate (ORR) as Assessed by BICR accordin…	Merck Sharp & Dohme Corp.|Eisai Inc.	All	18 Years and older Â (Adult, Older Adult)	Phase 3	200	Industry	Interventional	Allocation: Randomized|Intervention Model: Parallel Assignment|Masking: Double (Participant, Investigator)|Primary Purpose: Treatment	7902-006 China Extension|2018-003824-35|MK-7902-006|E7080-G000-315|LEAP-006	November 5, 2019	January 15, 2024	January 15, 2024	January 20, 2021		May 28, 2021	Peking Union Medical College Hospital ( Site 0108), Beijing, Beijing, China|Cancer Hospital Chinese Academy of Medical Science ( Site 0117), Beijing, Beijing, China|Beijing Cancer Hospital ( Site 0120), Beijing, Beijing, China|The Second Hospital Affiliated to AMU ( Site 0119), Chongqing, Chongqing, China|First Affiliated Hospital of The Third Military Medical University ( Site 0118), Chongqing, …		https://ClinicalTrials.gov/show/NCT04716933
1176	NCT03829319	Safety and Efficacy Study of Pemetrexed + Platinum Chemotherapy + Pembrolizumab (MK-3475) With or Without Lenvatinib (MK-7902/E7080) as First-line Intervention in Adults With Metastatic Nonsquamous Non-small Cell Lung Cancer (MK-7902-006/E7080-G000-315/LEAP-006)		Active, not recruiting	No Results Available	Nonsquamous Non-small Cell Lung Cancer	Biological: Pembrolizumab|Drug: Carboplatin|Drug: Cisplatin|Drug: Pemetrexed|Drug: Lenvatinib|Drug: Placebo matching lenvatinib	Part 1: Number of Participants with a Dose-limiting Toxicity|Part 1: Number of Participants with One or More Adverse Events|Number of Participants With Study Intervention Discontinuations Due to Adverse Events|Part 2: Progression-free Survival (PFS) as Assessed by BICR according to RECIST 1.1, modified to follow a maximum of 10 target lesions and a maximum of 5 target lesions per organ|Part 2: Ov…	Merck Sharp & Dohme Corp.|Eisai Inc.	All	18 Years and older Â (Adult, Older Adult)	Phase 3	726	Industry	Interventional	Allocation: Randomized|Intervention Model: Parallel Assignment|Masking: Double (Participant, Investigator)|Primary Purpose: Treatment	7902-006|2018-003824-35|MK-7902-006|E7080-G000-315|LEAP-006|194658	March 25, 2019	August 21, 2023	June 21, 2024	February 4, 2019		May 26, 2021	El Camino Hospital Cancer Center ( Site 0529), Mountain View, California, United States|Yale University ( Site 0519), New Haven, Connecticut, United States|Holy Cross Hospital ( Site 0512), Fort Lauderdale, Florida, United States|Mercy Health-Paducah Medical Oncology and Hematology ( Site 0570), Paducah, Kentucky, United States|Henry Ford Health System ( Site 0563), Detroit, Michigan, United Stat…		https://ClinicalTrials.gov/show/NCT03829319
650	NCT01704287	Study of Pembrolizumab (MK-3475) Versus Chemotherapy in Participants With Advanced Melanoma (MK-3475-002/P08719/KEYNOTE-002)		Completed	Has Results	Malignant Melanoma	Biological: Pembrolizumab|Drug: Carboplatin|Drug: Paclitaxel|Drug: Dacarbazine|Drug: Temozolomide	Progression-free Survival (PFS) - Initial Treatment Period|Interim Overall Survival (OS) - Initial Treatment Period|Final Overall Survival (OS) - Initial Treatment Period|Final Overall Survival (OS) By Programmed Cell Death-Ligand 1 (PD-L1) Tumor Expression Status - Initial Treatment Period|Overall Response Rate (ORR) - Initial Treatment Period|Best Overall Response (BOR) - Initial Treatment Peri…	Merck Sharp & Dohme Corp.	All	18 Years and older Â (Adult, Older Adult)	Phase 2	540	Industry	Interventional	Allocation: Randomized|Intervention Model: Parallel Assignment|Masking: Double (Participant, Investigator)|Primary Purpose: Treatment	P08719|MK-3475-002|2012-003030-17|KEYNOTE-002	November 20, 2012	November 16, 2015	January 31, 2019	October 11, 2012	March 28, 2017	May 18, 2020			https://ClinicalTrials.gov/show/NCT01704287
728	NCT03036488	Study of Pembrolizumab (MK-3475) Plus Chemotherapy vs Placebo Plus Chemotherapy as Neoadjuvant Therapy and Pembrolizumab vs Placebo as Adjuvant Therapy in Participants With Triple Negative Breast Cancer (TNBC) (MK-3475-522/KEYNOTE-522)		Active, not recruiting	No Results Available	Triple Negative Breast Neoplasms	Biological: Pembrolizumab|Drug: Carboplatin|Drug: Paclitaxel|Drug: Doxorubicin|Drug: Epirubicin|Drug: Cyclophosphamide|Drug: Placebo|Biological: Granulocyte colony stimulating factor: Filgrastim or Pegfilgastrim	Pathological complete response (pCR) rate using the definition of ypT0/Tis ypN0 (i.e., no invasive residual in breast or nodes; noninvasive breast residuals allowed) at the time of definitive surgery|Event-free Survival (EFS) as assessed by Investigator|pCR rate using an alternative definition, ypT0 ypN0 (i.e., no invasive or noninvasive residual in breast or nodes) at the time of definitive surg…	Merck Sharp & Dohme Corp.	All	18 Years and older Â (Adult, Older Adult)	Phase 3	1174	Industry	Interventional	Allocation: Randomized|Intervention Model: Parallel Assignment|Masking: Quadruple (Participant, Care Provider, Investigator, Outcomes Assessor)|Primary Purpose: Treatment	3475-522|2016-004740-11|173567|MK-3475-522|KEYNOTE-522	March 7, 2017	September 30, 2025	September 30, 2025	January 30, 2017		March 18, 2020	Virginia G. Piper Cancer Center Pharmacy - Scottsdale Healthcare ( Site 0089), Scottsdale, Arizona, United States|Arizona Oncology Associates PC- HOPE ( Site 8001), Tucson, Arizona, United States|Cedars Sinai Medical Center ( Site 0091), Los Angeles, California, United States|Pacific Cancer Care ( Site 0069), Monterey, California, United States|ICRI ( Site 0072), Whittier, California, United Stat…		https://ClinicalTrials.gov/show/NCT03036488
1055	NCT03976362	A Study of Pembrolizumab (MK-3475) With or Without Maintenance Olaparib in First-line Metastatic Squamous Non-small Cell Lung Cancer (NSCLC, MK-7339-008/KEYLYNK-008)		Recruiting	No Results Available	Carcinoma, Squamous Cell, Non-small-cell Lung	Biological: Pembrolizumab|Drug: Carboplatin|Drug: Paclitaxel|Drug: Nab-paclitaxel|Drug: Olaparib|Drug: Placebo	Progression-free Survival (PFS) Per Response Evaluation Criteria in Solid Tumors Version 1.1 (RECIST 1.1)|Overall Survival (OS)|Number of Participants With One or More Adverse Events (AEs)|Number of participants discontinuing study intervention due to adverse events (AEs)|Change from Baseline in European Organization for Research and Treatment of Cancer (EORTC) Quality of Life Questionnaire-Core …	Merck Sharp & Dohme Corp.	All	18 Years and older Â (Adult, Older Adult)	Phase 3	735	Industry	Interventional	Allocation: Randomized|Intervention Model: Parallel Assignment|Masking: Triple (Participant, Investigator, Outcomes Assessor)|Primary Purpose: Treatment	7339-008|2018-004721-88|MK-7339-008|KEYLYNK-008|194894	June 28, 2019	May 6, 2024	December 30, 2024	June 6, 2019		June 11, 2021	Alabama Oncology Bruno Cancer Center ( Site 0001), Birmingham, Alabama, United States|Disney Family Cancer Center ( Site 0005), Burbank, California, United States|Boca Raton Regional Hospital ( Site 0018), Boca Raton, Florida, United States|Mid-Florida Cancer Centers ( Site 0022), Orange City, Florida, United States|H. Lee Moffitt Cancer Center and Research Institute ( Site 0024), Tampa, Florida,…		https://ClinicalTrials.gov/show/NCT03976362
85	NCT02220894	Study of Pembrolizumab (MK-3475) Versus Platinum-Based Chemotherapy for Participants With Programmed Cell Death-Ligand 1 (PD-L1)-Positive Advanced or Metastatic Non-Small Cell Lung Cancer (MK-3475-042/KEYNOTE-042)		Active, not recruiting	Has Results	Non-small Cell Lung Cancer	Biological: pembrolizumab|Drug: carboplatin|Drug: paclitaxel|Drug: pemetrexed	Overall Survival (OS) in Participants With a Tumor Proportion Score (TPS) of â‰¥50%|Overall Survival (OS) in Participants With a Tumor Proportion Score (TPS) of â‰¥20%|Overall Survival (OS) in Participants With a Tumor Proportion Score (TPS) of â‰¥1%|Progression-Free Survival (PFS) Per Response Evaluation Criteria in Solid Tumors Version 1.1 (RECIST 1.1) as Assessed by Blinded Independent Central…	Merck Sharp & Dohme Corp.	All	18 Years and older Â (Adult, Older Adult)	Phase 3	1274	Industry	Interventional	Allocation: Randomized|Intervention Model: Parallel Assignment|Masking: None (Open Label)|Primary Purpose: Treatment	3475-042|2014-001473-14|152877|MK-3475-042|KEYNOTE-042	October 30, 2014	February 26, 2018	March 7, 2022	August 20, 2014	March 15, 2019	August 5, 2020		Study Protocol and Statistical Analysis Plan, https://ClinicalTrials.gov/ProvidedDocs/94/NCT02220894/Prot_SAP_000.pdf	https://ClinicalTrials.gov/show/NCT02220894
92	NCT03850444	Study of Pembrolizumab (MK-3475) Versus Platinum-Based Chemotherapy for Participants With Programmed Cell Death-Ligand 1 (PD-L1)-Positive Advanced or Metastatic Non-Small Cell Lung Cancer (MK-3475-042/KEYNOTE-042)-China Extension Study		Active, not recruiting	Has Results	Non-small Cell Lung Cancer	Biological: pembrolizumab|Drug: carboplatin|Drug: paclitaxel|Drug: pemetrexed	Overall Survival (OS) in Participants With a Tumor Proportion Score (TPS) of â‰¥50%|Overall Survival (OS) in Participants With a Tumor Proportion Score (TPS) of â‰¥20%|Overall Survival (OS) in Participants With a Tumor Proportion Score (TPS) of â‰¥1%|Progression-Free Survival (PFS) Per Response Evaluation Criteria in Solid Tumors Version 1.1 (RECIST 1.1) as Assessed by Blinded Independent Central…	Merck Sharp & Dohme Corp.	All	18 Years and older Â (Adult, Older Adult)	Phase 3	262	Industry	Interventional	Allocation: Randomized|Intervention Model: Parallel Assignment|Masking: None (Open Label)|Primary Purpose: Treatment	3475-042 China Extension|2014-001473-14|152877|MK-3475-042|KEYNOTE-042	August 1, 2016	September 4, 2018	March 7, 2022	February 21, 2019	August 26, 2019	January 26, 2021		Study Protocol and Statistical Analysis Plan, https://ClinicalTrials.gov/ProvidedDocs/44/NCT03850444/Prot_SAP_000.pdf	https://ClinicalTrials.gov/show/NCT03850444
[truncated: 1,655 more rows]
